# Supplementary material for: Modern analogs for ammonia flux from terrestrial hydrothermal features to the Archean atmosphere
Source: Sci Rep. 2024 Jan 17;14:1544. doi: 10.1038/s41598-024-51537-2 (PMC10794450; doi:10.1038/s41598-024-51537-2)
Supplement: Supplementary file 2 — Supplementary Information 2. [file 41598_2024_51537_MOESM2_ESM.xlsx]

## Sheet: Sheet1
Reference	Name	Latitude	Longitude	Temp K	wind speed m/s	pH	NH4+ (µM)	Salinity	NH3 flux kg m-2 yr-1
Holloway et al., 2011	Unnamed	44.2876	-110.899	353.55	2.2	6.82	23	0.254895	0.034632
Holloway et al., 2011	Unnamed	44.2872	-110.878	363.95	2.2	7.72	3	0.0444465	0.0277894
Holloway et al., 2011	Beryl Spring	44.6789	-110.746	365.15	2.2	6.6	1.5	0.890211	0.00409997
Holloway et al., 2011	Beryl Spring	44.6789	-110.746	365.75	2.2	6.51	22	0.973468	0.0540325
Holloway et al., 2011	Beryl Spring	44.6789	-110.746	363.85	2.2	6.71	39	0.941446	0.116737
Holloway et al., 2011	Crater Hills	44.6789	-110.746	364.35	2.2	6.67	4.4	0.973468	0.0127805
Holloway et al., 2011	Sulphur Spring	44.6546	-110.482	314.15	2.2	3.47	169	1.78683	-2.53709e-05
Holloway et al., 2011	Sulphur Spring	44.6546	-110.482	360.95	2.2	3.86	960	1.53065	0.00400135
Holloway et al., 2011	Sulphur Spring	44.6546	-110.482	360.35	2.2	3.75	929	1.44739	0.00282234
Holloway et al., 2011	Unnamed	44.6546	-110.482	363.15	2.2	3.72	134	1.64593	0.000481076
Holloway et al., 2011	Unnamed mud pot	44.6542	-110.484	350.25	2.2	2.59	33	0.730101	-2.49075e-05
Holloway et al., 2011	Unnamed	44.6533	-110.485	353.05	2.2	2.47	767	0.794145	3.15094e-05
Holloway et al., 2011	Unnamed	44.6534	-110.477	355.15	2.2	2.27	4608	0.00326624	0.000251125
Holloway et al., 2011	Unnamed	44.6543	-110.483	346.95	2.2	2.72	935	1.25526	4.04249e-05
Holloway et al., 2011	Azure Spring	44.5609	-110.833	345.35	2.2	8.84	9	0.546295	0.056929
Holloway et al., 2011	Azure Spring	44.5609	-110.833	348.65	2.2	8.89	1.5	0.545014	0.0107415
Holloway et al., 2011	Bath Spring	44.5603	-110.834	366.65	2.2	8.95	17	0.537329	0.215669
Holloway et al., 2011	Morning Mist Spring,	44.5739	-110.807	364.35	2.2	9.17	9	0.545655	0.107493
Holloway et al., 2011	Mound Spring	44.565	-110.859	367.85	2.2	8.94	35	0.459836	0.459412
Holloway et al., 2011	Mound Spring	44.565	-110.859	367.65	2.2	8.99	11	0.447027	0.143752
Holloway et al., 2011	Mound Spring	44.5649	-110.859	367.15	2.2	8.98	1.5	0.436139	0.0192965
Holloway et al., 2011	Mushroom Spring	44.5387	-110.798	342.15	2.2	7.96	1.5	0.464959	0.00512072
Holloway et al., 2011	Octopus Spring	44.5341	-110.798	363.65	2.2	8.04	1.5	0.445106	0.0155297
Holloway et al., 2011	Ojo Caliente Spring	44.563	-110.839	366.15	2.2	7.36	26	0.53925	0.211205
Holloway et al., 2011	Ojo Caliente Spring	44.563	-110.839	366.65	2.2	7.53	11	0.562946	0.10355
Holloway et al., 2011	Ojo Caliente Spring	44.563	-110.839	367.25	2.2	7.63	1.5	0.564868	0.0153186
Holloway et al., 2011	Ojo Caliente Spring	44.563	-110.839	364.35	2.2	7.44	1.5	0.561025	0.0117818
Holloway et al., 2011	Ojo Caliente Spring	44.563	-110.839	366.35	2.2	7.61	29	0.578317	0.282108
Holloway et al., 2011	Red Terrrace Spring	44.5636	-110.869	354.05	2.2	7.74	3	0.425252	0.0171559
Holloway et al., 2011	Snort Geyser, Quagmire Group	44.5678	-110.805	364.35	2.2	8.73	1.5	0.605856	0.0175891
Holloway et al., 2011	Steep Cone	44.5667	-110.862	366.65	2.2	7.71	7	0.459836	0.0724906
Holloway et al., 2011	Steep Cone	44.5661	-110.863	367.65	2.2	7.79	1.5	0.468802	0.0166845
Holloway et al., 2011	Unnamed, Quagmire Group	44.5677	-110.807	364.35	2.2	7.64	1.5	0.559104	0.0135189
Holloway et al., 2011	Unnamed, Quagmire Group	44.5674	-110.807	364.35	2.2	6.68	1.5	0.595609	0.00442461
Holloway et al., 2011	Unnamed, Quagmire Group	44.5671	-110.805	364.35	2.2	8.68	1.5	0.541812	0.0175324
Holloway et al., 2011	Unnamed, Quagmire Group	44.5671	-110.805	364.35	2.2	8.68	1.5	0.541812	0.0175324
Holloway et al., 2011	Unnamed, Quagmire Group	44.5677	-110.807	366.05	2.2	7.56	8	0.53925	0.0745636
Holloway et al., 2011	Unnamed south of Snort Geyser	44.5671	-110.805	365.45	2.2	8.59	9	0.527722	0.108189
Holloway et al., 2011	Unnamed south of 08WA132	—	#VALUE!	338.75	2.2	6.94	11	0.562306	0.00514211
Holloway et al., 2011	Unnamed, River Group	44.7500	-110.712	355.65	2.2	7.42	28	0.555902	0.128294
Holloway et al., 2011	Unnamed, River Group	44.7500	-110.712	366.75	2.2	7.10	11	0.659653	0.0716672
Holloway et al., 2011	Unnamed, River Group	44.5595	-110.833	366.65	2.2	8.50	11	0.552059	0.136141
Holloway et al., 2011	Unnamed, River Group	44.5616	-110.835	326.25	2.2	7.39	1.5	0.591766	0.000490175
Holloway et al., 2011	Excelsior Geyser Crater	44.5263	-110.837	361.85	2.2	7.68	1.5	0.4656	0.0123059
Holloway et al., 2011	Unnamed, Rabbit Creek Group	44.5194	-110.81	358.95	2.2	9.19	18	0.469442	0.183572
Holloway et al., 2011	Unnamed, Rabbit Creek Group	44.5192	-110.808	357.15	2.2	9.21	23	0.48033	0.222318
Holloway et al., 2011	Unnamed, Rabbit Creek Group	44.5171	-110.81	327.45	2.2	8.70	10	0.338793	0.026517
Holloway et al., 2011	Unnamed, Rabbit Creek Group	44.5173	-110.822	366.55	2.2	7.69	14	0.380421	0.143097
Holloway et al., 2011	Emerald	44.4610	-110.855	333.45	2.2	9.02	1.5	0.68527	0.00614057
Holloway et al., 2011	Unnamed	44.4811	-110.85	326.35	2.2	8.23	488	0.00537969	0.753097
Holloway et al., 2011	Unnamed mud pot, Lone Star	44.4150	-110.813	352.15	2.2	3.08	9	0.361208	-2.48383e-05
Holloway et al., 2011	Unnamed, Lone Star	44.4167	-110.809	329.45	2.2	5.69	1.5	0.227356	-1.13085e-05
Holloway et al., 2011	Unnamed	44.7097	-110.682	335.55	2.2	6.73	11	0.126167	0.00235525
Holloway et al., 2011	Unnamed	44.6926	-110.738	335.45	2.2	7.17	1.5	0.698079	0.000793145
Holloway et al., 2011	Unnamed, Geyser Springs Group	44.6905	-110.729	347.95	2.2	2.19	235	0.23376	-2.17919e-05
Holloway et al., 2011	Unnamed, Geyser Springs Group	44.6905	-110.729	341.05	2.2	2.68	1.5	0.0546295	-2.73599e-05
Holloway et al., 2011	Unnamed, Geyser Springs Group	44.6905	-110.729	346.05	2.2	2.4	222	0.207502	-2.03403e-05
Holloway et al., 2011	Angel Terrace Spring	44.9656	-110.71	346.65	2.2	6.43	39	0.294602	0.013451
Holloway et al., 2011	Canary Spring	44.9670	-110.706	346.15	2.2	6.50	55	0.300366	0.0210385
Holloway et al., 2011	Canary Spring	44.9670	-110.706	343.15	2.2	6.64	40	0.294602	0.0153519
Holloway et al., 2011	Unnamed, Hot Springs Basin	44.7427	-98.2456	328.55	2.2	3.42	155	0.0016011	-1.92657e-05
Holloway et al., 2011	Unnamed, Joseph’s Coat	44.7405	-110.32	340.45	2.2	6.04	1380	0.539891	0.105262
Holloway et al., 2011	Unnamed, Rainbow Hot Springs	44.7687	-110.221	346.45	2.2	6.23	748	0.180604	0.162831
Holloway et al., 2011	Unnamed, Rainbow Hot Springs	44.7687	-110.271	327.65	2.2	3.23	2760	0.0121684	5.76116e-05
Holloway et al., 2011	Mud Geyser	44.6231	-110.431	307.85	2.2	1.93	250	0.180604	-2.73704e-05
Holloway et al., 2011	Turbulent Pool	44.6284	-110.433	364.35	2.2	1.89	843	0.00864594	2.66267e-05
Holloway et al., 2011	Turbulent Pool	44.6284	-110.433	332.45	2.2	1.99	235	0.0126807	-2.67172e-05
Holloway et al., 2011	Sulphur Caldron	44.7183	-110.722	347.45	2.2	1.68	610	0.00493139	-2.3125e-05
Holloway et al., 2011	Sulphur Caldron	44.7183	-110.722	347.95	2.2	1.85	2600	0.0068527	1.06355e-06
Holloway et al., 2011	Sulphur Caldron	44.7183	-110.722	364.35	2.2	2.02	3270	0.0074291	0.000255363
Holloway et al., 2011	Sulphur Caldron	44.7183	-110.722	347.05	2.2	1.71	3480	0.0135773	-2.26218e-06
Holloway et al., 2011	Sulphur Caldron	44.7183	-110.722	346.35	2.2	1.6	4800	0.00518756	-2.37036e-06
Holloway et al., 2011	Mocha Facial	44.7392	-110.71	365.95	2.2	4.76	3150	0.0354804	0.175004
Holloway et al., 2011	Unnamed acid spring	44.7266	-110.708	361.55	2.2	2.73	93	0.434218	3.58055e-06
Holloway et al., 2011	Bathtub Spring	44.7265	-110.704	365.65	2.2	3.35	5830	1.08875	0.0121622
Holloway et al., 2011	Beowulf	44.7316	-110.711	337.15	2.2	3.18	1.5	0.96066	-2.73013e-05
Holloway et al., 2011	Big Blue	44.7197	-110.716	352.45	2.2	4.21	17	1.31931	3.97859e-05
Holloway et al., 2011	Black Gassy Spring	44.7268	-110.709	363.55	2.2	7.21	21	1.33852	0.126123
Holloway et al., 2011	Black Gassy Spring	44.7268	-110.709	364.05	2.2	6.93	1.5	1.41537	0.00644694
Holloway et al., 2011	Black Gassy Spring	44.7268	-110.709	303.05	2.2	6.51	28	1.35773	7.92355e-05
Holloway et al., 2011	Black Pit Spring	44.7223	-110.701	349.65	2.2	6.21	30	0.0631474	0.00861392
Holloway et al., 2011	Branch Spring	44.7249	-110.706	352.15	2.2	3.91	100	0.794145	0.000165446
Holloway et al., 2011	Cinder Pool	44.7278	-110.714	364.35	2.2	4.32	307	1.09515	0.00522165
Holloway et al., 2011	Cinder Pool	44.7326	-110.71	361.15	2.2	4.24	203	1.1592	0.00206234
Holloway et al., 2011	Cinder Pool	44.7326	-110.71	364.65	2.2	4.32	421	1.10156	0.00739105
Holloway et al., 2011	Cinder Pool	44.7326	-110.71	361.15	2.2	4.21	421	1.05032	0.0040206
Holloway et al., 2011	Cinder Pool	44.7325	-110.707	365.15	2.2	4.29	460	0.941446	0.00793704
Holloway et al., 2011	Cinder Pool	44.7325	-110.71	360.75	2.2	4.27	366	1.14639	0.00384968
Holloway et al., 2011	Cinder Pool	44.7326	-110.71	365.35	2.2	4.18	483	1.08234	0.0065914
Holloway et al., 2011	Cinder Pool	44.6282	-110.432	362.45	2.2	4.26	507	1.14639	0.00620553
Holloway et al., 2011	Cinder Pool	44.6282	-110.432	359.95	2.2	4.28	376	1.14639	0.00373096
Holloway et al., 2011	Cistern Spring	44.7232	-110.704	359.15	2.2	5.23	59	0.941446	0.00479211
Holloway et al., 2011	Cistern Spring	44.7232	-110.704	358.15	2.2	5.1	174	0.935042	0.00951423
Holloway et al., 2011	Cistern Spring	44.7232	-110.704	355.15	2.2	5.3	128	0.896616	0.00815407
Holloway et al., 2011	Cistern Spring	44.7221	-110.701	345.75	2.2	5.75	73	0.870998	0.00494718
Holloway et al., 2011	Cistern Spring	44.7231	-110.704	354.55	2.2	4.73	342	0.794145	0.00553841
Holloway et al., 2011	Cistern Spring	44.7232	-110.704	358.55	2.2	5.29	89	1.0247	0.00781526
Holloway et al., 2011	Cistern Spring	44.7232	-110.704	359.15	2.2	4.9	466	0.678866	0.0178853
Holloway et al., 2011	Cistern Spring	44.7326	-110.71	358.15	2.2	5.37	100	1.04392	0.0101284
Holloway et al., 2011	Cistern Spring	44.7231	-110.704	358.85	2.2	5.37	80	0.896616	0.00870118
Holloway et al., 2011	Cistern Spring	44.7232	-110.704	364.35	2.2	5.54	75	1.01189	0.020806
Holloway et al., 2011	Cistern Spring	44.7232	-110.704	354.25	2.2	4.51	436	0.774932	0.00412236
Holloway et al., 2011	Cistern Spring	44.7326	-110.71	352.65	2.2	4.25	375	0.813358	0.00163755
Holloway et al., 2011	Congress Pool	44.7387	-110.706	344.55	2.2	6.06	48	1.21684	0.00580277
Holloway et al., 2011	Constant Geyser	44.7289	-110.702	342.15	2.2	3.49	66	0.838976	-1.02661e-05
Holloway et al., 2011	Discharge near base of Porkchop	44.7223	-110.707	365.15	2.2	4.94	35	1.01189	0.00266501
Holloway et al., 2011	Discharge near base of Porkchop	44.7222	-110.707	364.95	2.2	5.98	26	1.12077	0.0202132
Holloway et al., 2011	Dragon Spring	44.732	-110.71	331.85	2.2	3.25	1.5	0.96066	-2.73386e-05
Holloway et al., 2011	Echinus Geyser	44.7232	-110.704	345.85	2.2	3.58	58	0.260659	-2.96031e-08
Holloway et al., 2011	Echinus Geyser	44.7231	-110.704	345.15	2.2	3.55	41	0.245929	-1.06152e-05
Holloway et al., 2011	Echinus Geyser	44.7231	-110.704	350.25	2.2	3.52	64	0.096066	1.41437e-05
Holloway et al., 2011	Hydrophane Spring	44.7203	-110.709	363.65	2.2	4.36	465	1.08875	0.0080962
Holloway et al., 2011	Kaolin Spring	44.7281	-110.712	360.65	2.2	2.87	75	0.206222	4.13446e-06
Holloway et al., 2011	Kaolin Spring	44.7283	-110.712	358.15	2.2	2.51	67	0.0584721	-1.78598e-05
Holloway et al., 2011	Kaolin Spring	44.7283	-110.712	346.95	2.2	2.37	47	0.0838976	-2.58781e-05
Holloway et al., 2011	Kaolin Spring	44.7283	-110.712	343.15	2.2	2.54	61	0.126807	-2.54297e-05
Holloway et al., 2011	Lifeboat Spring	44.7334	-110.71	351.55	2.2	2.76	40	0.794145	-2.22784e-05
Holloway et al., 2011	Lifeboat Spring	44.7277	-110.713	346.15	2.2	3.05	55	0.967064	-1.95466e-05
Holloway et al., 2011	Lifeboat Spring (east side)	44.7134	-110.728	333.25	2.2	3.23	49	1.13998	-2.4686e-05
Holloway et al., 2011	Lifeboat Spring	44.7277	-110.713	342.55	2.2	2.48	100	0.74291	-2.47646e-05
Holloway et al., 2011	Milky Way	44.7283	-110.713	351.95	2.2	2.66	56	1.09515	-2.14757e-05
Holloway et al., 2011	Milky Way	44.7283	-110.713	335.55	2.2	2.54	115	0.490577	-2.57372e-05
Holloway et al., 2011	Minute Geyser	44.725	-110.706	366.15	2.2	7.63	10	0.110156	0.0975144
Holloway et al., 2011	Orpiment Puddle	44.7293	-110.712	326.05	2.2	3.28	37	0.548216	-2.6342e-05
Holloway et al., 2011	Orpiment Puddle 1	44.7267	-110.71	312.15	2.2	3.33	48	0.653248	-2.70748e-05
Holloway et al., 2011	Orpiment Puddle 1	44.7292	-110.712	312.15	2.2	3.28	12	0.559104	-2.73384e-05
Holloway et al., 2011	Orpiment Puddle 1	44.7293	-110.712	306.75	2.2	3.23	83	0.610339	-2.71597e-05
Holloway et al., 2011	Orpiment Puddle 2	44.7292	-110.711	308.55	2.2	3.28	8	0.615463	-2.73803e-05
Holloway et al., 2011	Orpiment Puddle 2	44.729	-110.712	302.45	2.2	3.3	33	0.615463	-2.73411e-05
Holloway et al., 2011	Orpiment Puddle 4	44.7289	-110.712	317.85	2.2	2.85	82	0.813358	-2.70537e-05
Holloway et al., 2011	Orpiment Spring	44.7074	-110.71	360.25	2.2	4.89	51	1.21043	0.00210619
Holloway et al., 2011	Crystal Sister	44.7287	-110.711	356.85	2.2	6	75	1.24886	0.0275947
Holloway et al., 2011	Crystal Sister	44.7288	-110.711	355.15	2.2	5.33	55	1.29369	0.00372716
Holloway et al., 2011	Crystal Sister - eastern side	44.7287	-110.711	353.75	2.2	5.55	66	1.24245	0.00642969
Holloway et al., 2011	Crystal Sister - eastern side	44.7287	-110.711	350.15	2.2	1.97	820	0.249771	-1.25763e-05
Holloway et al., 2011	Crystal Sister - western side	44.7288	-110.711	353.45	2.2	3.77	77	1.21684	9.51708e-05
Holloway et al., 2011	Crystal Sister - western side	44.7287	-110.711	356.05	2.2	1.98	809	0.185728	4.65851e-08
Holloway et al., 2011	Crystal Sister - western side	44.7288	-110.711	353.95	2.2	2.29	819	0.519397	1.82646e-05
Holloway et al., 2011	Pearl Geyser	44.7378	-110.713	363.65	2.2	7.93	25	1.25526	0.250139
Holloway et al., 2011	Perpetual Spouter	44.7267	-110.708	362.55	2.2	6.78	19	1.33852	0.0574698
Holloway et al., 2011	Perpetual Spouter	44.7267	-110.708	362.95	2.2	6.75	1.5	1.4538	0.00442694
Holloway et al., 2011	Perpetual Spouter	44.7267	-110.708	362.65	2.2	7.23	28	1.47301	0.162313
Holloway et al., 2011	Perpetual Spouter	44.7267	-110.708	365.85	2.2	6.85	34	1.49863	0.149018
Holloway et al., 2011	Perpetual Spouter	44.7267	-110.708	363.85	2.2	7.12	40	1.35133	0.220261
Holloway et al., 2011	Perpetual Spouter	44.7267	-110.708	351.25	2.2	7.03	81	1.42178	0.145975
Holloway et al., 2011	Perpetual Spouter	44.7267	-110.708	361.15	2.2	7.51	34	1.36414	0.237825
Holloway et al., 2011	Persnickety Geyser	44.7279	-110.713	362.15	2.2	4.03	58	1.05032	0.000380377
Holloway et al., 2011	Persnickety Geyser	44.7278	-110.713	365.15	2.2	3.73	20	0.947851	6.80524e-05
Holloway et al., 2011	Persnickety Geyser	44.7278	-110.714	361.35	2.2	3.13	92	0.941446	4.77869e-05
Holloway et al., 2011	Persnickety Geyser	44.7278	-110.714	364.25	2.2	3.83	63	0.954255	0.000318334
Holloway et al., 2011	Persnickety Geyser	44.7278	-110.713	362.75	2.2	3.68	72	1.04392	0.000212931
Holloway et al., 2011	Persnickety Geyser	44.7278	-110.713	362.15	2.2	3.39	95	0.941446	0.000125792
Holloway et al., 2011	Porkchop Geyser	44.7222	-110.708	358.35	2.2	5.91	30	1.1656	0.0104791
Holloway et al., 2011	Porkchop Geyser	44.7222	-110.708	338.15	2.2	6.96	67	1.26807	0.0307752
Holloway et al., 2011	Porkchop Geyser	44.7222	-110.708	353.15	2.2	7.24	19	1.1592	0.0568464
Holloway et al., 2011	Porkchop Geyser	44.7222	-110.708	350.15	2.2	7.18	1.5	1.172	0.00317367
Holloway et al., 2011	Porkchop Geyser	44.7222	-110.708	363.15	2.2	8	17	1.22964	0.170795
Holloway et al., 2011	Porkchop Geyser	44.7222	-110.708	359.25	2.2	4.52	624	1.03111	0.0100703
Holloway et al., 2011	Porkchop Geyser	44.7222	-110.708	353.25	2.2	8.4	88	1.1656	0.680102
Holloway et al., 2011	Rainbow Growler	44.7283	-110.712	366.15	2.2	3.74	37	0.915829	0.000172462
Holloway et al., 2011	Rainbow Growler	44.7277	-110.714	364.65	2.2	3.52	100	0.768528	0.000252861
Holloway et al., 2011	Recess Spring	44.7228	-110.71	364.15	2.2	3.67	335	1.08234	0.00123081
Holloway et al., 2011	Red Eye	44.7283	-110.713	367.75	2.2	3.24	72	0.992682	0.000116958
Holloway et al., 2011	Rediscovered Geyser	44.7273	-110.706	363.35	2.2	4.9	115	0.947851	0.00671399
Holloway et al., 2011	Second Eruptor	44.7222	-110.707	364.15	2.2	7.86	1.5	1.14639	0.0148916
Holloway et al., 2011	Second Eruptor	44.7222	-110.707	363.15	2.2	7.82	22	1.21684	0.20636
Holloway et al., 2011	Second Eruptor	44.7222	-110.707	331.65	2.2	5.51	210	0.870998	0.00185061
Holloway et al., 2011	Second Eruptor	44.7222	-110.707	362.35	2.2	7.85	21	1.23605	0.192969
Holloway et al., 2011	Second Erupter	44.7222	-110.707	362.45	2.2	8.02	19	1.1656	0.18703
Holloway et al., 2011	Second Erupter	44.7222	-110.707	356.45	2.2	6.31	129	1.37695	0.0896795
Holloway et al., 2011	Second Eruptor	44.7222	-110.707	362.25	2.2	8	57	1.13998	0.553177
Holloway et al., 2011	Steamboat Geyser	44.7236	-110.703	350.15	2.2	6.55	23	0.838976	0.0144811
Holloway et al., 2011	Steamboat Geyser	44.7314	-110.707	352.15	2.2	6.27	60	0.864594	0.0251594
Holloway et al., 2011	Succession Spring	44.7294	-110.712	338.55	2.2	3.12	46	0.749314	-2.39188e-05
Holloway et al., 2011	Titanic Spring	44.7276	-110.714	340.15	2.2	3.46	43	0.979873	-1.89689e-05
Holloway et al., 2011	Titanic Spring	44.7278	-110.713	357.15	2.2	2.87	82	0.915829	-3.36686e-06
Holloway et al., 2011	Titanic Spring	44.7278	-110.713	349.65	2.2	3.61	53	1.00549	1.21276e-05
Holloway et al., 2011	Titanic Spring	44.7278	-110.713	340.15	2.2	3.28	64	0.96066	-1.91082e-05
Holloway et al., 2011	Titanic Spring	44.7278	-110.713	339.15	2.2	3.41	47	0.96066	-2.00075e-05
Holloway et al., 2011	Titanic Spring	44.7278	-110.713	336.55	2.2	3.45	50	1.06313	-2.08526e-05
Holloway et al., 2011	Titanic Spring	44.7278	-110.713	341.15	2.2	3.56	61	1.00549	-1.06655e-05
Holloway et al., 2011	Titanic Spring	44.7278	-110.713	335.95	2.2	3.1	127	0.941446	-2.04217e-05
Holloway et al., 2011	Unnamed	44.7277	-110.713	355.65	2.2	3.05	65	1.15279	-2.70007e-06
Holloway et al., 2011	Unnamed	44.7331	-110.708	347.15	2.2	3.56	147	0.755719	4.81829e-05
Holloway et al., 2011	Unnamed	44.729	-110.712	357.15	2.2	4.7	41	1.28728	0.000781742
Holloway et al., 2011	Unnamed	44.7265	-110.709	362.15	2.2	2.95	5	0.423331	-2.44754e-05
Holloway et al., 2011	Unnamed near Lifeboat Spring	44.7276	110.714	322.75	2.2	2.72	105	0.768528	-2.68291e-05
Holloway et al., 2011	Unnamed near Orpiment	44.729	-110.712	363.15	2.2	3.12	1.5	0.550138	-2.59728e-05
Holloway et al., 2011	Unnamed near Orpiment	44.7229	-110.703	360.15	2.2	3.64	100	1.21684	0.000206319
Holloway et al., 2011	Unnamed near Second Eruptor	44.7223	-110.707	358.95	2.2	7.57	30	1.28088	0.195441
Holloway et al., 2011	Unnamed near 08WA121	44.7115	-110.729	336.65	2.2	2.8	11	0.197896	-2.70854e-05
Holloway et al., 2011	Unnamed next to Perpetual	44.7265	-110.709	365.65	2.2	2.81	93	0.457914	2.89228e-05
Holloway et al., 2011	Unnamed next to Perpetual	44.7283	-110.712	365.15	2.2	2.91	172	0.483532	9.73006e-05
Holloway et al., 2011	Unnamed next to Perpetual	44.7265	-110.709	366.15	2.2	2.92	180	0.459195	0.00012029
Holloway et al., 2011	Unnamed pool near Gap	44.7115	-110.729	364.35	2.2	3.4	122	0.979873	0.00022389
Holloway et al., 2011	Unnamed southwest of	44.7278	-110.714	365.35	2.2	3.27	133	0.890211	0.000197334
Holloway et al., 2011	Unnamed spring in The Gap	44.7282	-110.714	365.65	2.2	3.15	98	1.0183	0.000101943
Holloway et al., 2011	Unnamed, N end of Elk Park	44.7199	-110.716	341.45	2.2	7.69	252	1.10796	0.590445
Holloway et al., 2011	Unnamed, N end of Elk Park	44.7199	-110.715	364.55	2.2	4.14	95	1.12077	0.0010679
Holloway et al., 2011	Unnamed, west of Mocha Facial	44.7326	-110.71	304.35	2.2	3.32	43	0.197255	-2.72901e-05
Holloway et al., 2011	Verde Crater	44.7296	-110.715	324.65	2.2	2.36	127	0.304209	-2.70332e-05
Holloway et al., 2011	Vixen Geyser	44.7229	-110.707	360.15	2.2	3.3	95	0.890211	7.43276e-05
Holloway et al., 2011	Amphitheater; middle thermal spring in drainage	44.8011	-110.728	349.85	2.2	2.3	186	0.0235041	-2.04266e-05
Holloway et al., 2011	Amphitheater thermal vent	44.8011	-110.728	348.85	2.2	2.27	175	0.0148582	-2.18806e-05
Holloway et al., 2011	Amphitheater; uppermost thermal spring in drainage	44.8008	-110.728	349.75	2.2	2.54	164	0.164593	-1.68281e-05
Holloway et al., 2011	Bijah Spring	44.7612	-110.73	352.15	2.2	7.39	28	0.32022	0.0967609
Holloway et al., 2011	Frying Pan Spring near pool exit, south side of highway	44.7521	-110.722	333.85	2.2	2.42	45	0.0142818	-2.69971e-05
Holloway et al., 2011	Nymph Springs main vent source	44.753	-110.724	332.45	2.2	2.93	55	0.0653248	-2.5994e-05
Holloway et al., 2011	Nymph Springs, new vent	44.7531	-110.723	333.75	2.2	2.86	89	0.096066	-2.51682e-05
Holloway et al., 2011	Nymph Spring Middle	44.7536	-110.725	342.05	2.2	4.49	154	0.235041	0.000370081
Holloway et al., 2011	Nymph Spring North	44.7531	-110.723	342.65	2.2	6.48	17	0.781336	0.00433736
Holloway et al., 2011	Nymph Spring	44.7529	-110.724	335.15	2.2	2.87	92	0.059689	-2.46567e-05
Holloway et al., 2011	Roadside Spring East	44.7536	-110.725	333.35	2.2	4.01	91	0.27731	3.62788e-06
Holloway et al., 2011	Roadside Spring East	44.7536	-110.725	333.15	2.2	3.72	119	0.302288	-7.03692e-06
Holloway et al., 2011	Roadside Spring West	44.7535	-110.725	339.65	2.2	6.44	1.5	0.819763	0.000231755
Holloway et al., 2011	Roadside Spring West (center of pool)	44.7535	-110.725	335.15	2.2	6.64	1.5	0.832572	0.000226813
Holloway et al., 2011	Unnamed	44.7507	-110.715	338.85	2.2	5.79	28	0.333029	0.000995967
Holloway et al., 2011	Unnamed	44.7536	-110.724	355.15	2.2	5.6	183	0.201098	0.0232645
Holloway et al., 2011	Unnamed	44.3514	-110.796	350.15	2.2	6.49	41	0.525801	0.022778
Holloway et al., 2011	Unnamed	44.3562	-110.796	326.95	2.2	3.78	23	0.297804	-2.50875e-05
Holloway et al., 2011	Unnamed	44.3554	-110.798	364.65	2.2	7.84	115	0.440623	1.15899
Holloway et al., 2011	Unnamed	44.4085	-110.959	329.35	2.2	3.2	122	0.68527	-2.3223e-05
Holloway et al., 2011	Terrace Spring	44.6498	-110.847	331.65	2.2	6.4	1.5	0.106953	7.58445e-05
Holloway et al., 2011	Inkpot #1	44.7647	-110.43	358.15	2.2	6.39	15000	0.00634035	14.6621
Holloway et al., 2011	Inkpot #1	44.7647	-110.43	356.05	2.2	6.45	15600	0.00153706	14.1538
Holloway et al., 2011	Inkpot #1	44.7647	-110.43	364.35	2.2	6.53	24300	0.00288198	55.1988
Holloway et al., 2011	Inkpot #2	44.6546	-110.482	356.85	2.2	6.45	16000	0.0238884	15.6599
Holloway et al., 2011	Inkpot #3	44.7648	-110.43	344.65	2.2	3.71	34300	0.00653248	0.0192877
Holloway et al., 2011	Inkpot #3	44.7648	-110.43	342.15	2.2	3.04	31700	0.0105032	0.00291214
Holloway et al., 2011	Inkpot #3	44.7648	-110.43	364.35	2.2	3.25	46400	0.00268985	0.0681091
Holloway et al., 2011	Unnamed, upper group	44.765	-110.43	364.35	2.2	6.64	26400	0.00301007	73.2783
Holloway et al., 2011	Unnamed, upper group	44.7668	-110.763	364.35	2.2	7.33	9870	0.00064044	70.7439
Holloway et al., 2011	Unnamed large pool	44.7646	-110.43	357.65	2.2	6.61	14600	0.00147301	21.274
Holloway et al., 2011	Unnamed	44.7386	-110.743	330.15	2.2	7.07	247	0.00230558	0.0645158
Holloway et al., 2011	Unnamed	44.7458	-110.744	321.05	2.2	5.68	17	0.0151784	4.46228e-05
Holloway et al., 2011	Unnamed	44.7453	-110.745	310.05	2.2	4.63	56	0.00922233	-2.11397e-05
Holloway et al., 2011	Unnamed	44.7458	-110.744	351.65	2.2	2.52	788	0.00403477	3.17361e-05
Holloway et al., 2011	Unnamed	44.7429	-110.745	339.35	2.2	2.25	1590	0.00486734	-9.59003e-06
Holloway et al., 2011	Unnamed	44.74	-110.742	338.85	2.2	6.52	83	0.450229	0.0157972
Holloway et al., 2011	Unnamed	44.7388	-110.742	327.75	2.2	7.4	11	0.787741	0.00447277
Holloway et al., 2011	Unnamed	44.7392	-110.743	358.65	2.2	7.08	17	0.826167	0.061148
Holloway et al., 2011	Unnamed	44.7424	-110.745	343.75	2.2	6.67	78	0.0296524	0.0340011
Holloway et al., 2011	Unnamed	44.7291	-110.71	354.45	2.2	2.4	794	0.00557183	3.28521e-05
Holloway et al., 2011	Unnamed	44.7457	-110.745	334.95	2.2	5.71	17	0.0138975	0.000316359
Holloway et al., 2011	Unnamed	44.7429	-110.745	331.25	2.2	1.6	1610	0.00819763	-2.57029e-05
Holloway et al., 2011	Unnamed near Calcite Springs	44.9064	-110.394	341.35	2.2	2.09	2500	0.347118	-3.55045e-06
Holloway et al., 2011	Seven Mile Hole, Unnamed	44.7539	-110.416	345.85	2.2	3.08	380	0.0794145	2.93974e-05
Holloway et al., 2011	Seven Mile Hole, Unnamed	44.7515	-110.417	355.85	2.2	8	811	0.317658	6.02527
Holloway et al., 2011	Lakeshore Geyser	44.4158	-110.571	364.95	2.2	7.31	1.5	0.515554	0.0108792
Holloway et al., 2011	Seismograph Pool	44.4167	-110.57	349.05	2.2	7.87	1.5	0.555261	0.00718345
Holloway et al., 2011	Explosion Pool	44.5567	-110.578	325.05	2.2	8.18	1.5	0.48097	0.00191713
Holloway et al., 2011	Pince Nez Spring	44.4331	-110.582	364.75	2.2	8.65	1.5	0.466881	0.0177093
Holloway et al., 2011	Unnamed near Explosion Pool	44.4297	-110.578	350.15	2.2	6.98	1.5	0.515554	0.00222253
Holloway et al., 2011	Unnamed	44.5207	-110.277	331.25	2.2	4.81	1.5	0.242727	-2.48339e-05
Holloway et al., 2011	Unnamed, Mary Bay	44.5531	-110.303	359.75	2.2	6.8	149	0.0163312	0.372423
Holloway et al., 2011	Cistern Spring	44.7522	-110.722	353.15	2.2	6	17.4978	1.111	0.00443003
Holloway et al., 2011	Cinder Pool	44.7325	-110.71	355.35	2.2	3.64	104.626	1.43	0.000122365
Holloway et al., 2011	Frying Pan Spring	44.7522	-110.722	333.75	2.2	2.58	41.4897	0.7975	-2.68673e-05
Holloway et al., 2011	Cinder Pool	44.7325	-110.71	357.15	2.2	4.32	32.4702	1.2265	0.000240151
Holloway et al., 2011	Cistern Spring	44.7231	-110.704	349.15	2.2	5.88	32.4702	0.891	0.00418818
Holloway et al., 2011	Unnamed, Geyser Springs	44.6903	-110.728	362.15	2.2	7.28	37.8819	1.056	0.22528
Holloway et al., 2011	Bone Pool Geyser springs	44.6903	-110.729	366.15	2.2	5.56	174.978	0.6435	0.0608546
Holloway et al., 2011	Unnamed, Artist paintpots	44.7417	-110.739	351.15	2.2	3.06	21.6468	0.33165	-2.20751e-05
Holloway et al., 2011	Bull's eye geyser springs	44.6906	-110.729	348.15	2.2	2.52	43.2936	1.364	-2.51713e-05
Holloway et al., 2011	Unnamed, Sylvan Springs	44.7	-110.765	351.85	2.2	4.41	75.7638	1.012	0.000419712
Holloway et al., 2011	Unnamed, Sylvan Springs	44.6958	-110.773	355.15	2.2	7.16	12.9881	0.55	0.0403062
Holloway et al., 2011	Evening Primrose Spring	44.6917	-110.777	341.15	2.2	1.84	153.332	1.034	-2.6612e-05
Holloway et al., 2011	Unnamed Spring, Fissure Group	44.3053	-110.528	365.15	2.2	4.53	34.2741	0.44	0.00100642
Holloway et al., 2011	~2 m from 98WA131, Fissure Group- Heart Lake	44.3053	-110.528	366.15	2.2	3.56	93.8028	0.3025	0.000308882
Chen and Sung 2009	Elite	25.2018	121.595	353.15	4.47	2.49	19.8429	0.1573	-5.24088e-05
Chen and Sung 2010	Tien-Lai	25.2021	121.595	341.65	4.47	2.74	84.7833	0.15125	-4.81103e-05
Chen and Sung 2011	Tien-Hsyang	25.2155	121.534	331.45	4.47	1.39	99.0341	3.212	-5.55686e-05
Chen and Sung 2012	Hu-Shan	25.0318	121.587	319.25	4.47	6.76	94.5244	1.287	0.0078025
Chen and Sung 2013	Baolai	23.1553	120.697	332.15	4.47	6.96	250.742	1.122	0.1278
Chen et al., 2016	Gongxiaoshe hot spring	25.2507	98.47	350.15	4.47	7.7	1.8039	0	0.0159965
Chiriac et al., 2017	Chiraleu	47.3036	22.2998	330.15	4.47	7.86	418.505	1.4135	1.02705
Chiriac et al., 2017	Ciocaia	47.3327	22.0514	340.15	4.47	7.75	450.975	6.655	2.06434
Chiriac et al., 2017	Mihai-Bravu	47.2616	21.9449	333.15	4.47	7.91	1.62351	1.529	0.0054671
Ghilamicael et al., 2017	Akwar	15.5594	39.0936	322.65	4.47	7.22	1.98429	5.1095	0.000591337
Ghilamicael et al., 2017	Elegedi	14.8819	39.9269	373.15	4.47	7.01	3541.24	1.2265	62.7726
Ghilamicael et al., 2017	Garbanabra	15.0606	39.7742	324.45	4.47	7.05	0.54117	13.42	8.30031e-05
Ghilamicael et al., 2017	Gelti	15.0608	39.7794	325.75	4.47	7.19	1.08234	8.64435	0.000390841
Ghilamicael et al., 2017	Maiwooi	15.5481	39.1106	324.55	4.47	7.54	0.54117	0.72435	0.000379523
Hamilton et al., 2014	PS (YNP thermal ID NBB 113)	44.7266	110.709	359.55	4.47	7.03	23.5	3.3	0.168686
Hou et al., 2013	Dagunguo - Great Boiling Pot	24.9534	98.4378	357.65	6	7.2	1.08234	2.805	0.0115458
Hou et al., 2013	Diretiyanqu - Experimental Site just in fault	24.954	98.4383	358.25	6	2.58	0	0.825	-7.47656e-05
Hou et al., 2013	Diretiyanqu - Experimental site below drty-1 under cliff	24.9536	98.4389	337.65	6	2.57	1.98429	1.1	-7.46604e-05
Hou et al., 2013	Diretiyanqu - Experimental Site (On the right side from Drty-1)	24.9539	98.4383	328.25	6	2.46	0	1.1	-7.47656e-05
Hou et al., 2013	Gumingquan– Drum Beating Spring (source)	24.5706	98.4361	366.15	6	9.35	0	2.2	-7.47656e-05
Hou et al., 2013	Gumingquan – Drum Beating Spring (right channel)	24.5706	98.4361	362.15	6	9.36	0	2.2	-7.47656e-05
Hou et al., 2013	Gumingquan – Drum Beating Spring (streamer pool)	24.5706	98.4361	355.65	6	9.3	0	2.145	-7.47656e-05
Hou et al., 2013	Jiemeiquan - Sisters Spring (Right)	24.9511	98.436	366.75	6	9.25	0	2.255	-7.47656e-05
Hou et al., 2013	Jiemeiquan - Sisters Spring (Left)	24.9511	98.436	356.35	6	9.39	0	2.09	-7.47656e-05
Hou et al., 2013	Zhenzhuquan - Pearl Spring	24.9511	98.436	362.25	6	4.79	0	0.22	-7.47656e-05
Hou et al., 2013	Huitaijing - Pregnancy Spring (Left)	24.9509	98.4366	363.15	6	8.11	0	2.09	-7.47656e-05
Hou et al., 2013	Huitaijing - Pregnancy Spring (Right)	24.9509	98.4366	365.45	6	8.05	0	1.925	-7.47656e-05
Hou et al., 2013	Shuirebaozha - drothermal Explosion (upstream)	24.95	98.4373	352.95	6	8.04	0	1.54	-7.47656e-05
Hou et al., 2013	Shuirebaozha - drothermal Explosion (downstream)	24.95	98.4373	351.35	6	8.28	2.70585	1.485	0.0507378
Hou et al., 2013	Gongxiaoshe – Co-op Hotel (bottom)	25.4401	98.4408	346.95	6	7.29	0	1.54	-7.47656e-05
Hou et al., 2013	Gongxiaoshe – Co-op Hotel (side)	25.4401	98.4408	346.95	6	7.29	1.8039	1.54	0.00956553
Hou et al., 2013	Jinze - Golden Pond Motel	23.4414	98.46	354.75	6	6.71	0	1.21	-7.47656e-05
Ioka et al., 2016	Minami-Izu Town	34.6968	138.839	305.15	3.71	8.31	0	0.635923	-4.623e-05
Ioka et al., 2016	Minami-Izu Town	34.6968	138.839	305.15	3.71	8.53	0	0.679282	-4.623e-05
Ioka et al., 2016	Minami-Izu Town	34.6968	138.839	305.15	3.71	8.37	0	0.695541	-4.623e-05
Jiang et al., 2010	DGG	24.9535	98.4382	357.15	6	7.6	5.95	5.95	0.0966979
Jiang et al., 2010	DGGTYQ	24.9535	98.4382	360.15	6	2.4	4.53	4.53	-7.3142e-05
Jiang et al., 2010	YJQ	24.9508	98.436	367.15	6	9	5.8	5.8	0.203725
Jiang et al., 2010	ZZQ	24.9508	98.436	362.65	6	3.5	0.7	0.7	-7.05868e-05
Jiang et al., 2010	WMXX	24.9499	98.4377	337.95	6	6.7	2.33	2.33	0.00154879
Jiang et al., 2010	DHB	24.6603	98.72	317.65	6	7.1	0.82	0.82	9.14044e-05
Jiang et al., 2010	BLZ1	24.6565	98.6676	333.15	6	6.3	0.96	0.96	9.2547e-05
Jiang et al., 2010	BLZ2	24.6565	98.6676	328.15	6	6.7	1.8	1.8	0.000379238
Jiang et al., 2010	NJYPZT	26.2503	99.9895	343.15	6	7.9	1.94	1.94	0.0180356
Jiang et al., 2010	LZT1	26.2492	99.9919	335.15	6	6.9	2.19	2.19	0.00170073
Jiang et al., 2010	LZT2	26.2495	99.9924	353.15	6	7.25	2.2	2.2	0.0180706
Lebedeva et al., 2005	Alla	53.1506	107.783	345.15	6	9.7	1.8039	0.5	0.0330813
Lebedeva et al., 2005	Seya	53.1506	107.783	322.15	6	9.6	1.8039	0.32	0.0142147
Lebedeva et al., 2005	Garga	53.1506	107.783	348.15	6	7.9	1.8039	0.13	0.0229867
Reigstad et al., 2008	Spring IceG8	64.047	-21.1973	358.15	5.36	3	53.9366	75.9	-3.29191e-05
Reigstad et al., 2008	Spring Ice12	64.047	-21.1973	357.15	5.36	3	997.557	31.9	0.000705493
Roberson and Whitehead 1961	Spring 1	39.0074	-122.664	429.15	2.68	6.8	8911.27	1.01486	593.667
Roberson and Whitehead 1961	Spring 2	39.0074	-122.664	443.15	2.68	7.5	8586.56	0.907657	763.291
Roberson and Whitehead 1961	Thermal spring southwest wall	39.0074	-122.664	379.15	2.68	6.9	1064.3	0.422148	14.3017
Roberson and Whitehead 1961	Cold acid spring southwest wall	39.0074	-122.664	333.15	2.68	3.5	234.507	1.44124	-4.15561e-06
Roberson and Whitehead 1961	Bubbling thermal spring, north wall	39.0074	-122.664	398.15	2.68	7.2	8297.94	1.25133	268.175
Roberson and Whitehead 1961	standing pool from s38	39.0074	-122.664	368.15	2.68	7.7	7756.77	1.57721	103.541
Roberson and Whitehead 1961	runoff from s38 and s39	39.0074	-122.664	352.15	2.68	8	8748.92	1.87441	66.3335
Roberson and Whitehead 1961	Elgin mine Judge Moore tunnel	39.0857	-122.498	421.15	2.68	7.8	4888.57	5.76982	281.613
Roberson and Whitehead 1961	Sulphur Creak, 1 mi downstream from 845	39.0857	-122.498	353.15	2.68	8.7	1226.65	9.34352	12.1716
Roberson and Whitehead 1961	Sulphur Creek above Wilbur Springs	39.0857	-122.498	345.15	2.68	8.1	70.3521	2.7861	0.39549
Roberson and Whitehead 1961	Wilbur Springs 22	39.0857	-122.498	394.15	2.68	7.3	4798.37	6.03501	140.111
Roberson and Whitehead 1961	Sulphur Creek 0.4 mile below Wilber springs	39.0857	-122.498	338.15	2.68	8.3	1623.51	7.57336	7.09316
Shock et al., 2005	990719B	44.6118	-110.436	350.35	2.2	6.48	20	0.147922	0.0111048
Shock et al., 2005	000616A	44.6118	-110.436	354.05	2.2	6.64	5.9	0.23119	0.00650807
Shock et al., 2005	000620B	44.6118	-110.436	354.55	2.2	6.78	21	0.0674167	0.032089
Shock et al., 2005	010724A	44.6118	-110.436	351.85	2.2	6.4	16	0.134502	0.00866221
Shock et al., 2005	010724B	44.6118	-110.436	351.75	2.2	6.5	12	0.163552	0.00796246
Shock et al., 2005	010725F	44.6118	-110.436	353.05	2.2	7	21	0.140489	0.0421893
Shock et al., 2005	010725G	44.6118	-110.436	348.95	2.2	6.8	0	0.227522	-2.7414e-05
Singh et al., 2018	Tattapani	32.3173	77.0402	328.15	2.68	7.5	7.93716	0.132118	0.00502632
Singh et al., 2018	Manikaran	32.3173	77.0402	348.15	2.68	7.5	0	0.0472934	-3.33953e-05
Singh et al., 2018	Kheer Ganga	32.3173	77.0402	325.65	2.68	7.8	64.3992	0.0542064	0.0573993
Singh et al., 2018	Kasol	32.3173	77.0402	340.65	2.68	7.6	2.52546	0.0443996	0.00591782
Singh et al., 2018	Vashisht	32.3173	77.0402	325.65	2.68	7.75	0	0.0463847	-3.33953e-05
Singh et al., 2018	Kalath	32.3173	77.0402	320.65	2.68	7	1.8039	0.0774832	0.000147831
Singh et al., 2018	Surya Kund	32.3173	77.0402	353.15	2.68	7.6	25.2546	0.0361143	0.14667
Singh et al., 2018	Janki Chatti	32.3173	77.0402	315.65	2.68	7.6	1.8039	0.0768688	0.000363475
Singh et al., 2018	Gauri Kund	32.3173	77.0402	315.65	2.68	7.5	0	0.0489319	-3.33953e-05
Valentino et al., 1999	Agnano G.	40.8268	14.1387	302.15	3.84	7.5	153.332	4.20756	0.00858768
Valentino et al., 1999	Agnano G.	40.8268	14.1387	312.15	3.84	6.5	46.9014	4.41151	0.000781657
Valentino et al., 1999	Agnano G.	40.8268	14.1387	319.15	3.84	6.6	156.939	4.64233	0.00747788
Valentino et al., 1999	Agnano P.	40.8268	14.1387	331.15	3.84	6.9	18.039	0.997984	0.00620913
Valentino et al., 1999	Agnano P.	40.8268	14.1387	330.15	3.84	6.6	46.9014	1.21873	0.00745139
Valentino et al., 1999	Agnano P.	40.8268	14.1387	331.15	3.84	6.8	5.77248	1.22905	0.0015553
Valentino et al., 1999	Damiani	40.8268	14.1387	322.15	3.84	7.1	3.6078	1.29121	0.00070746
Valentino et al., 1999	Damiani	40.8268	14.1387	324.15	3.84	6.7	0	1.30465	-4.785e-05
Valentino et al., 1999	Damiani	40.8268	14.1387	323.15	3.84	6.7	1.8039	1.10296	0.000123765
Valentino et al., 1999	H. Tonnis	40.8268	14.1387	355.15	3.84	7.4	153.332	0.685246	1.15703
Valentino et al., 1999	H. Tonnis	40.8268	14.1387	358.15	3.84	7	378.819	1.42685	2.01533
Valentino et al., 1999	H. Tonnis	40.8268	14.1387	357.15	3.84	7.3	423.917	1.47323	3.22998
Valentino et al., 1999	Nerone Sp	40.8268	14.1387	343.15	3.84	6.8	178.586	9.02772	0.159375
Valentino et al., 1999	Nerone Sp	40.8268	14.1387	328.15	3.84	6.7	129.881	6.59693	0.0202348
Valentino et al., 1999	Nerone Sp	40.8268	14.1387	345.15	3.84	6.6	1.8039	14.6689	0.00118435
Valentino et al., 1999	Nerone St	40.8268	14.1387	346.15	3.84	6.9	234.507	5.91715	0.351372
Valentino et al., 1999	Nerone St	40.8268	14.1387	348.15	3.84	6.8	176.782	7.29991	0.259237
Valentino et al., 1999	Nerone St	40.8268	14.1387	349.15	3.84	6.7	185.802	7.10807	0.244303
Valentino et al., 1999	Puteolane	40.8268	14.1387	327.15	3.84	7.1	3.6078	4.3558	0.00120353
Valentino et al., 1999	Puteolane	40.8268	14.1387	324.15	3.84	7	9.0195	6.35582	0.00175875
Valentino et al., 1999	Puteolane	40.8268	14.1387	326.15	3.84	7.1	3.6078	4.64003	0.00107752
Vick et al., 2010	LHC1	37.6113	-118.995	355.65	2.24	6.75	198	0.585593	0.320412
Vick et al., 2010	LHC3	37.6113	-118.995	352.15	2.24	6.97	63.7	0.536673	0.113981
Vick et al., 2010	LHC4	37.6113	-118.995	351.85	2.24	6.85	68.2	0.479587	0.0948661
Ward et al., 2019	Jinata Onsen	34.318	139.216	336.15	3.58	5.4	87		0.00155102
Zhao et al., 2011	BLS-A	54.4987	160.012	360.15	3.49	6	1100	0.73	0.892928
Zhao et al., 2011	BLS-B	54.4987	160.012	343.15	3.49	6.5	1500	0.461	0.673135
Zhao et al., 2011	BLS-C	54.4987	160.012	331.15	3.49	6.5	1500	0.586	0.194141
Zhao et al., 2011	BLS-D	54.4987	160.012	324.15	3.49	6	1500	0.733	0.0292652
Zhao et al., 2011	TM-A	54.4987	160.012	343.15	3.49	6	300	0.493	0.0438491
Zhao et al., 2011	TM-B	54.4987	160.012	337.15	3.49	6.5	300	0.499	0.0727441
Zhao et al., 2011	TM-C	54.4987	160.012	326.15	3.49	6.5	4000	0.499	0.304416
Zhao et al., 2011	TM-D	54.4987	160.012	315.15	3.49	7	200	0.497	0.0143348
Zhao et al., 2011	CAC-A	54.4987	160.012	358.15	3.49	6	2200	1.471	1.45964
Zhao et al., 2011	CAC-B	54.4987	160.012	344.15	3.49	6.5	2400	1.332	1.18462
Zhao et al., 2011	CAC-C	54.4987	160.012	332.15	3.49	6	2700	1.242	0.123937
Zhao et al., 2011	CAC-D	54.4987	160.012	323.15	3.49	5.5	2700	0.904	0.0149426
One thousand springs 2021	Alum Cliffs Feature 2	-38.3583	176.369	299.25	3.6	2.33	162.351	2.07423	-4.48162e-05
One thousand springs 2021	Alum Cliffs Feature 3	-38.3583	176.369	302.35	3.6	2.28	196.625	1.69906	-4.47927e-05
One thousand springs 2021	Alum Cliffs Feature 6	-38.3583	176.369	309.75	3.6	2.34	205.645	1.4623	-4.46743e-05
One thousand springs 2021	Alum Cliffs Feature 9	-38.3583	176.369	321.95	3.6	2.41	223.684	1.24522	-4.39471e-05
One thousand springs 2021	Alum Cliffs Feature 10	-38.3583	176.369	302.45	3.6	2.29	225.488	1.90213	-4.47804e-05
One thousand springs 2021	Alum Cliffs Feature 11	-38.3583	176.369	341.15	3.6	3.1	229.095	0.879685	-9.13685e-06
One thousand springs 2021	Alum Cliffs Feature 13	-38.3583	176.369	309.25	3.6	2.36	469.014	1.6763	-4.44421e-05
One thousand springs 2021	Arikikapakapa Feature 1	-38.1604	176.248	301.45	3.6	2.28	15.0445	0.766854	-4.48547e-05
One thousand springs 2021	Arikikapakapa Feature 2	-38.1604	176.248	299.75	3.6	2.02	36.078	1.30734	-4.48543e-05
One thousand springs 2021	Arikikapakapa Feature 3	-38.1604	176.248	302.05	3.6	2.36	68.5482	0.6931	-4.48322e-05
One thousand springs 2021	Arikikapakapa Feature 5	-38.1604	176.248	300.35	3.6	2.85	19.8429	0.431424	-4.48393e-05
One thousand springs 2021	Arikikapakapa Feature 6	-38.1604	176.248	326.15	3.6	1.61	9.03754	2.68777	-4.48502e-05
One thousand springs 2021	Arikikapakapa Feature 7	-38.1604	176.248	306.25	3.6	2.29	27.0585	1.20967	-4.48447e-05
One thousand springs 2021	Arikikapakapa Feature 8	-38.1604	176.248	301.15	3.6	2	73.9599	1.59252	-4.48479e-05
One thousand springs 2021	Arikikapakapa Feature 9	-38.1604	176.248	302.75	3.6	1.92	64.9404	1.96451	-4.48493e-05
One thousand springs 2021	Arikikapakapa Feature 10	-38.1604	176.248	304.45	3.6	2.17	32.4702	1.17747	-4.48484e-05
One thousand springs 2021	Artist's Palette Feature 1	-38.3583	176.369	340.35	3.6	4.8	703.521	1.34337	0.00499007
One thousand springs 2021	Butcher's Pool	-38.4539	176.343	313.45	3.6	6.25	7.50422	0.342533	3.85046e-05
One thousand springs 2021	Champagne Pool	-38.3583	176.369	347.15	3.6	5.15	414.897	1.69172	0.013413
One thousand springs 2021	Devil's Ink Pots	-38.3583	176.369	345.05	3.6	1.94	613.326	1.51562	-3.49585e-05
One thousand springs 2021	Frying Pan Lake Feature 1	-38.2848	176.386	324.05	3.6	6.08	0.36078	0.769482	-3.62198e-05
One thousand springs 2021	Frying Pan Lake Feature 3	-38.2848	176.386	329.25	3.6	5.83	1.08234	0.766473	-1.92887e-05
One thousand springs 2021	Golden Springs Feature 1	-38.4696	176.308	314.15	3.6	6.41	6.67443	0.404486	7.07442e-05
One thousand springs 2021	Golden Springs Feature 2	-38.4696	176.308	321.55	3.6	6.22	7.41403	0.387259	0.000142221
One thousand springs 2021	Golden Springs Feature 3	-38.4696	176.308	322.75	3.6	6.15	7.25168	0.380242	0.000132717
One thousand springs 2021	Golden Springs Feature 4	-38.4696	176.308	309.95	3.6	7.55	2.29095	0.405474	0.000284348
One thousand springs 2021	Hotel Blowout Feature 2	-38.4539	176.343	307.35	3.6	6.33	2.11056	1.63742	-3.07361e-05
One thousand springs 2021	Hotel Blowout Feature 3	-38.4539	176.343	313.55	3.6	5.53	3.48153	1.47823	-3.7449e-05
One thousand springs 2021	Hotel Blowout Feature 4	-38.4539	176.343	301.95	3.6	4.1	6.8909	1.81575	-4.4712e-05
One thousand springs 2021	Hotel Blowout Feature 5	-38.4539	176.343	306.35	3.6	3.18	23.4507	1.24851	-4.47596e-05
One thousand springs 2021	Hotel Blowout Feature 6	-38.4539	176.343	302.25	3.6	2.88	12.1583	1.94741	-4.48431e-05
One thousand springs 2021	Hotel Blowout Feature 7	-38.4539	176.343	305.25	3.6	1.66	28.8624	5.57175	-4.48562e-05
One thousand springs 2021	Hotel Blowout Feature 9	-38.4539	176.343	304.05	3.6	2.53	12.3928	0.646588	-4.48502e-05
One thousand springs 2021	Hotel Blowout Feature 10	-38.4539	176.343	301.65	3.6	2.09	21.6468	1.58191	-4.4855e-05
One thousand springs 2021	Inferno Crater	-38.2848	176.386	346.55	3.6	2.49	23.4507	1.05201	-4.32843e-05
One thousand springs 2021	Iodine Pool	-38.2848	176.386	347.35	3.6	8.8	4.43759	0.684107	0.0490652
One thousand springs 2021	Kerosene Creek	-38.3345	176.386	314.05	3.6	2.67	17.9668	0.398723	-4.48031e-05
One thousand springs 2021	Kuirau Park Feature 1	-38.135	176.246	305.45	3.6	6.83	0	0.731219	-4.48593e-05
One thousand springs 2021	Kuirau Park Feature 2	-38.135	176.246	329.95	3.6	7.1	2.47134	0.49329	0.00105597
One thousand springs 2021	Kuirau Park Feature 3	-38.135	176.246	322.15	3.6	3.86	27.0585	0.406119	-4.16618e-05
One thousand springs 2021	Kuirau Park Feature 4	-38.135	176.246	345.75	3.6	7.46	2.07449	0.421014	0.00791739
One thousand springs 2021	Kuirau Park Feature 11	-38.135	176.246	336.65	3.6	8	3.62584	0.465339	0.0146208
One thousand springs 2021	Kuirau Park Feature 12	-38.135	176.246	307.35	3.6	6.97	3.49957	0.785888	5.71869e-05
One thousand springs 2021	Kuirau Park Feature 13	-38.135	176.246	298.85	3.6	2.56	52.3131	0.951992	-4.48366e-05
One thousand springs 2021	Kuirau Park Feature 14	-38.135	176.246	318.95	3.6	2.46	48.7053	0.829227	-4.46983e-05
One thousand springs 2021	Kuirau Park Feature 16	-38.135	176.246	312.85	3.6	5.43	8.73088	0.350677	-3.10921e-05
One thousand springs 2021	Kuirau Park Feature 17	-38.135	176.246	303.95	3.6	2.59	28.8624	0.810628	-4.48352e-05
One thousand springs 2021	Kuirau Park Feature 18	-38.135	176.246	322.45	3.6	6.5	3.44545	0.64314	0.000136608
One thousand springs 2021	Kuirau Park Feature 19	-38.135	176.246	337.15	3.6	5.27	34.2741	0.443922	0.000474631
One thousand springs 2021	Kuirau Park Feature 20	-38.135	176.246	343.15	3.6	5.03	36.078	0.537043	0.000545991
One thousand springs 2021	Kuirau Park Feature 22	-38.135	176.246	304.25	3.6	5.16	2.23684	0.53928	-4.41396e-05
One thousand springs 2021	Kuirau Park Feature 23	-38.135	176.246	308.85	3.6	4.87	2.5435	0.501592	-4.41535e-05
One thousand springs 2021	Kuirau Park Feature 25	-38.135	176.246	347.05	3.6	6.07	15.9826	0.397481	0.00417735
One thousand springs 2021	Kuirau Park Feature 26	-38.135	176.246	313.95	3.6	7.21	2.81408	0.602326	0.000248547
One thousand springs 2021	Kuirau Park Feature 27	-38.135	176.246	306.75	3.6	6.13	1.04626	0.646067	-4.06981e-05
One thousand springs 2021	Kuirau Park Feature 28	-38.135	176.246	335.75	3.6	6.07	1.10038	0.407233	4.51619e-05
One thousand springs 2021	Kuirau Park Feature 29	-38.135	176.246	304.15	3.6	7.86	1.60547	0.885503	0.000195586
One thousand springs 2021	Kuirau Park Feature 30	-38.135	176.246	299.55	3.6	6.47	7.90108	1.04958	-1.46789e-05
One thousand springs 2021	Kuirau Park Feature 31	-38.135	176.246	308.65	3.6	8.99	1.96625	0.800803	0.00320097
One thousand springs 2021	Kuirau Park Feature 32	-38.135	176.246	309.75	3.6	2.87	36.078	0.750204	-4.47488e-05
One thousand springs 2021	Kuirau Park Feature 33	-38.135	176.246	311.45	3.6	6.04	2.25488	0.430918	-4.47488e-05
One thousand springs 2021	Kuirau Park Feature 34	-38.135	176.246	332.45	3.6	3.15	48.7053	0.324351	-4.14506e-05
One thousand springs 2021	Kuirau Park Feature 36	-38.135	176.246	303.95	3.6	2.9	0	0.649715	-4.48593e-05
One thousand springs 2021	Kuirau Park Feature 37	-38.135	176.246	299.15	3.6	3.31	3.58976	0.252965	-4.48502e-05
One thousand springs 2021	Kuirau Park Feature 38	-38.135	176.246	299.05	3.6	2.75	0.577248	0.668578	-4.48589e-05
One thousand springs 2021	Kuirau Park Feature 39	-38.135	176.246	308.55	3.6	4.27	16.5778	0.266051	-4.37401e-05
One thousand springs 2021	Kuirau Park Feature 40	-38.135	176.246	311.65	3.6	2.87	79.3716	0.563119	-4.45581e-05
One thousand springs 2021	Kuirau Park Feature 41	-38.135	176.246	304.25	3.6	2.6	180.39	0.973444	-4.46999e-05
One thousand springs 2021	Kuirau Park Feature 42	-38.135	176.246	298.95	3.6	2.74	45.0975	0.845611	-4.48293e-05
One thousand springs 2021	Kuirau Park Feature 43	-38.135	176.246	302.45	3.6	4.5	27.0585	0.353538	-4.33053e-05
One thousand springs 2021	Kuirau Park Feature 44	-38.135	176.246	300.95	3.6	2.66	0	0.67668	-4.48593e-05
One thousand springs 2021	Kuirau Park Feature 46	-38.135	176.246	332.75	3.6	6.04	10.2642	0.500245	0.000525881
One thousand springs 2021	Kuirau Park Feature 47	-38.135	176.246	312.45	3.6	6.14	6.20542	0.354264	3.0542e-06
One thousand springs 2021	Kuirau Park Feature 48	-38.135	176.246	336.05	3.6	6.4	12.032	0.499488	0.0021009
One thousand springs 2021	Kuirau Park Feature 50	-38.135	176.246	302.15	3.6	5.97	9.12773	0.879332	-2.99744e-05
One thousand springs 2021	Kuirau Park Feature 51	-38.135	176.246	318.35	3.6	6.71	8.38814	0.643652	0.000411729
One thousand springs 2021	Kuirau Park Feature 58	-38.135	176.246	327.65	3.6	5.75	27.0585	0.378537	0.00040445
One thousand springs 2021	Kuirau Park Feature 59	-38.135	176.246	312.85	3.6	2.9	147.92	0.459806	-4.41712e-05
One thousand springs 2021	Kuirau Park Feature 60	-38.135	176.246	339.05	3.6	4.63	36.078	0.147035	0.000108736
One thousand springs 2021	Kuirau Park Feature 61	-38.135	176.246	303.95	3.6	5.18	34.2741	0.351798	-3.3684e-05
One thousand springs 2021	Kuirau Park Feature 62	-38.135	176.246	334.35	3.6	4.15	34.2741	0.283367	-1.54885e-05
One thousand springs 2021	Kuirau Park Feature 64	-38.135	176.246	313.05	3.6	3.3	19.8429	0.102537	-4.46216e-05
One thousand springs 2021	Kuirau Park Feature 65	-38.135	176.246	325.45	3.6	4.37	39.6858	0.417228	-2.31464e-05
One thousand springs 2021	Kuirau Park Feature 67	-38.135	176.246	322.35	3.6	2.94	126.273	0.710093	-4.30297e-05
One thousand springs 2021	Kuirau Park Feature 70	-38.135	176.246	340.25	3.6	2.83	106.43	0.403585	-3.67231e-05
One thousand springs 2021	Kuirau Park Feature 71	-38.135	176.246	313.95	3.6	2.84	32.4702	0.3994	-4.47106e-05
One thousand springs 2021	Kuirau Park Feature 72	-38.135	176.246	319.35	3.6	3.2	25.2546	0.199092	-4.43779e-05
One thousand springs 2021	Kuirau Park Feature 73	-38.135	176.246	321.85	3.6	3.22	39.6858	0.26845	-4.38185e-05
One thousand springs 2021	Kuirau Park Feature 74	-38.135	176.246	308.35	3.6	2.89	36.078	0.384402	-4.47601e-05
One thousand springs 2021	Kuirau Park Feature 75	-38.135	176.246	336.45	3.6	4.27	30.6663	0.278251	-1.57597e-06
One thousand springs 2021	Kuirau Park Feature 76	-38.135	176.246	330.25	3.6	3.42	63.1365	0.31525	-3.83554e-05
One thousand springs 2021	Kuirau Park Feature 78	-38.135	176.246	317.15	3.6	2.75	102.822	0.490352	-4.43143e-05
One thousand springs 2021	Kuirau Park Feature 80	-38.135	176.246	311.45	3.6	3.26	46.9014	0.419002	-4.44316e-05
One thousand springs 2021	Kuirau Park Feature 81	-38.135	176.246	325.05	3.6	7.25	1.78586	0.559143	0.000618031
One thousand springs 2021	Kuirau Park Feature 82	-38.135	176.246	327.35	3.6	8.17	1.69567	0.418682	0.004217
One thousand springs 2021	Kuirau Park Feature 83	-38.135	176.246	343.95	3.6	7	2.81408	0.249086	0.00401724
One thousand springs 2021	Kuirau Park Feature 84	-38.135	176.246	319.95	3.6	7.37	1.62351	0.411176	0.000414156
One thousand springs 2021	Kuirau Park Feature 85	-38.135	176.246	326.35	3.6	6.89	0	0.479926	-4.48593e-05
One thousand springs 2021	Kuirau Park Feature 86	-38.135	176.246	315.05	3.6	7.08	3.2831	0.638197	0.000243299
One thousand springs 2021	Kuirau Park Feature 87	-38.135	176.246	335.35	3.6	6.7	3.82427	0.461063	0.00119512
One thousand springs 2021	Kuirau Park Feature 90	-38.135	176.246	319.05	3.6	7.17	1.49724	0.561572	0.000202951
One thousand springs 2021	Kuirau Park Feature 91	-38.135	176.246	329.45	3.6	7.18	1.35293	0.633709	0.000634084
One thousand springs 2021	Kuirau Park Feature 92	-38.135	176.246	332.65	3.6	4.11	34.2741	0.378409	-2.25214e-05
One thousand springs 2021	Kuirau Park Feature 93	-38.135	176.246	337.55	3.6	3.78	46.9014	0.331597	-2.08028e-05
One thousand springs 2021	Kuirau Park Feature 96	-38.135	176.246	312.75	3.6	6.58	7.26972	0.863454	0.000113795
One thousand springs 2021	Kuirau Park Feature 101	-38.135	176.246	340.15	3.6	7.39	4.27524	0.55901	0.00905881
One thousand springs 2021	Kuirau Park Feature 102	-38.135	176.246	298.45	3.6	5.61	5.087	0.867786	-4.24892e-05
One thousand springs 2021	Kuirau Park Feature 104	-38.135	176.246	328.45	3.6	6.48	7.84697	0.587833	0.000707312
One thousand springs 2021	Kuirau Park Feature 105	-38.135	176.246	304.15	3.6	3.28	57.7248	0.866655	-4.46178e-05
One thousand springs 2021	Kuirau Park Feature 106	-38.135	176.246	341.55	3.6	7.3	3.78819	0.557219	0.00772379
One thousand springs 2021	Lake Rotowhero (Green Lake)	-38.2083	176.32	306.65	3.6	2.61	0.252546	0.721797	-4.4859e-05
One thousand springs 2021	Lake Rotowhio	-38.1633	176.25	299.05	3.6	2.26	57.7248	1.38131	-4.48465e-05
One thousand springs 2021	Loop Road Feature 1	-38.4538	176.344	306.25	3.6	2.5	151.528	1.17453	-4.47261e-05
One thousand springs 2021	Loop Road Feature 3	-38.4538	176.344	304.85	3.6	1.97	164.155	2.60728	-4.48234e-05
One thousand springs 2021	Loop Road Feature 4	-38.4538	176.344	334.95	3.6	6.56	162.351	0.565834	0.0369161
One thousand springs 2021	Loop Road Feature 5	-38.4538	176.344	341.55	3.6	6.78	72.156	0.624393	0.0521276
One thousand springs 2021	Loop Road Feature 8	-38.4538	176.344	337.85	3.6	6.86	70.3521	0.665399	0.0416321
One thousand springs 2021	Loop Road Feature 9	-38.4538	176.344	320.95	3.6	7.17	70.3521	0.861978	0.0141867
One thousand springs 2021	Marble Terrace Feature 1	-38.2848	176.386	333.75	3.6	8.98	3.82427	0.731898	0.0257291
One thousand springs 2021	Marble Terrace Feature 2	-38.2848	176.386	322.55	3.6	9.02	2.8682	0.893406	0.0114999
One thousand springs 2021	Opal Pool	-38.3583	176.369	306.65	3.6	2.95	469.014	2.48217	-4.36548e-05
One thousand springs 2021	Purapurawhetu	-38.1641	176.25	313.15	3.6	2.26	66.7443	0.935672	-4.4786e-05
One thousand springs 2021	Reporoa Feature 1	-38.4539	176.343	345.25	3.6	7.98	21.6468	0.728359	0.149902
One thousand springs 2021	Reporoa Feature 6	-38.4539	176.343	322.65	3.6	2.92	414.897	0.48687	-3.89183e-05
One thousand springs 2021	Reporoa Feature 7	-38.4539	176.343	334.25	3.6	2.65	631.365	0.586702	-2.79654e-05
One thousand springs 2021	Reporoa Feature 10	-38.4539	176.343	343.25	3.6	2.6	649.404	0.60814	-4.88822e-06
One thousand springs 2021	Taheke Feature 2	-38.0199	176.35	317.35	3.6	1.61	165.959	4.2063	-4.47959e-05
One thousand springs 2021	Taheke Feature 3	-38.0199	176.35	324.85	3.6	1.34	0.793716	8.77709	-4.4859e-05
One thousand springs 2021	Taheke Feature 5	-38.0199	176.35	317.45	3.6	1.91	0.198429	2.17836	-4.48592e-05
One thousand springs 2021	Te Kopia 1	-38.4018	176.216	318.25	3.6	2.31	34.2741	0.703867	-4.4785e-05
One thousand springs 2021	Te Kopia 6	-38.4018	176.216	342.35	3.6	2.25	0.054117	0.516311	-4.4858e-05
One thousand springs 2021	Te Kopia 7	-38.4018	176.216	316.45	3.6	2.5	15.9465	0.470578	-4.48153e-05
One thousand springs 2021	Te Kopia 8	-38.4018	176.216	309.55	3.6	2.53	15.1528	0.494015	-4.48385e-05
One thousand springs 2021	Te Kopia 9	-38.4018	176.216	346.45	3.6	2.47	63.1365	0.369042	-4.08321e-05
One thousand springs 2021	Te Kopia 12	-38.4018	176.216	343.65	3.6	2.12	52.3131	0.653143	-4.3748e-05
One thousand springs 2021	Te Kopia 13	-38.4018	176.216	340.85	3.6	2.1	68.5482	0.489927	-4.38207e-05
One thousand springs 2021	Te Kopia 15	-38.4018	176.216	322.65	3.6	3.2	5.03288	0.087109	-4.47216e-05
One thousand springs 2021	Te Kopia 17	-38.4018	176.216	337.55	3.6	2.25	128.077	0.41189	-4.29216e-05
One thousand springs 2021	Te Kopia 19	-38.4018	176.216	340.45	3.6	1.91	108.234	0.985794	-4.38476e-05
One thousand springs 2021	Te Kopia 20	-38.4018	176.216	331.15	3.6	3.21	5.42974	0.0825446	-4.44789e-05
One thousand springs 2021	Te Puia Feature 2	-38.1633	176.25	330.25	3.6	2.94	21.6468	0.683213	-4.41229e-05
One thousand springs 2021	Te Puia Feature 4	-38.1633	176.25	311.95	3.6	1.97	81.1755	1.95019	-4.48196e-05
One thousand springs 2021	Te Puia Feature 5	-38.1633	176.25	329.95	3.6	8.55	9.27205	0.533128	0.0416551
One thousand springs 2021	Te Puia Feature 6	-38.1633	176.25	333.95	3.6	5.25	28.8624	0.594566	0.000252532
One thousand springs 2021	Te Puia Feature 8	-38.1633	176.25	346.55	3.6	6.54	23.4507	0.532428	0.0166121
One thousand springs 2021	Te Puia Feature 9	-38.1633	176.25	342.25	3.6	8.94	3.10271	0.531838	0.0290891
One thousand springs 2021	Te Puia Feature 10	-38.1633	176.25	301.25	3.6	3.18	32.4702	0.521622	-4.47816e-05
One thousand springs 2021	Te Puia Feature 11	-38.1633	176.25	339.25	3.6	2.81	27.0585	0.971605	-4.30882e-05
One thousand springs 2021	Te Puia Feature 12	-38.1633	176.25	306.25	3.6	2.85	23.4507	1.19672	-4.48132e-05
One thousand springs 2021	Te Puia Feature 14	-38.1633	176.25	342.25	3.6	3.23	59.5287	0.237755	-3.07446e-05
One thousand springs 2021	Te Puia Feature 15	-38.1633	176.25	322.35	3.6	3.22	13.403	0.560188	-4.44889e-05
One thousand springs 2021	Te Puia Feature 16	-38.1633	176.25	337.25	3.6	2.68	45.0975	1.06655	-4.30884e-05
One thousand springs 2021	Te Puia Feature 17	-38.1633	176.25	328.35	3.6	2.65	43.2936	1.25116	-4.42458e-05
One thousand springs 2021	Te Puia Feature 18	-38.1633	176.25	346.55	3.6	2.65	37.8819	0.983693	-4.11799e-05
One thousand springs 2021	Te Puia Feature 19	-38.1633	176.25	332.95	3.6	2.71	41.4897	1.10385	-4.37534e-05
One thousand springs 2021	Te Puia Feature 20	-38.1633	176.25	308.65	3.6	2.68	46.9014	2.13972	-4.47781e-05
One thousand springs 2021	Te Puia Feature 21	-38.1633	176.25	346.35	3.6	2.71	48.7053	1.13868	-3.95453e-05
One thousand springs 2021	Te Puia Feature 23	-38.1633	176.25	335.45	3.6	2.86	45.0975	1.19598	-4.2646e-05
One thousand springs 2021	Te Puia Feature 24	-38.1633	176.25	329.45	3.6	2.98	36.078	1.14886	-4.36281e-05
One thousand springs 2021	Te Puia Feature 25	-38.1633	176.25	328.65	3.6	3	34.2741	1.10705	-4.37351e-05
One thousand springs 2021	Te Puia Feature 26	-38.1633	176.25	336.55	3.6	3.05	36.078	1.02101	-4.17741e-05
One thousand springs 2021	Te Puia Feature 27	-38.1633	176.25	346.15	3.6	3.06	37.8819	0.85321	-3.57784e-05
One thousand springs 2021	Te Puia Feature 28	-38.1633	176.25	346.35	3.6	3.07	37.8819	0.977649	-3.53801e-05
One thousand springs 2021	Te Puia Feature 29	-38.1633	176.25	345.15	3.6	3.04	37.8819	0.88484	-3.70455e-05
One thousand springs 2021	Te Puia Feature 30	-38.1633	176.25	345.25	3.6	3.12	34.2741	0.749784	-3.62626e-05
One thousand springs 2021	Te Puia Feature 33	-38.1633	176.25	330.65	3.6	3.01	32.4702	0.979822	-4.35074e-05
One thousand springs 2021	Te Puia Feature 35	-38.1633	176.25	329.05	3.6	3.01	28.8624	1.05889	-4.38477e-05
One thousand springs 2021	Te Puia Feature 36	-38.1633	176.25	336.65	3.6	2.97	25.2546	0.989141	-4.30435e-05
One thousand springs 2021	Te Puia Feature 38	-38.1633	176.25	322.95	3.6	3.93	28.8624	1.04288	-4.05071e-05
One thousand springs 2021	Te Puia Feature 39	-38.1633	176.25	331.25	3.6	3.14	28.8624	0.914653	-4.313e-05
One thousand springs 2021	Te Puia Feature 41	-38.1633	176.25	334.75	3.6	3.19	27.0585	0.802456	-4.2216e-05
One thousand springs 2021	Te Puia Feature 42	-38.1633	176.25	342.95	3.6	3.19	27.0585	0.815353	-3.85892e-05
One thousand springs 2021	Te Puia Feature 45	-38.1633	176.25	347.65	3.6	3.81	19.8429	0.512295	-1.35331e-05
One thousand springs 2021	Te Puia Feature 46	-38.1633	176.25	336.85	3.6	2.48	46.9014	0.92671	-4.37443e-05
One thousand springs 2021	Te Puia Feature 48	-38.1633	176.25	311.75	3.6	9.27	0.108234	1.68038	0.000230654
One thousand springs 2021	Te Puia Feature 57	-38.1633	176.25	336.45	3.6	9.49	1.49724	0.867225	0.012129
One thousand springs 2021	Te Puia Feature 58	-38.1633	176.25	332.75	3.6	2.2	37.8819	1.35857	-4.45544e-05
One thousand springs 2021	Te Puia Feature 59	-38.1633	176.25	345.95	3.6	2.79	27.0585	0.779656	-4.14458e-05
One thousand springs 2021	Te Puia Feature 60	-38.1633	176.25	345.05	3.6	2.77	28.8624	0.803435	-4.16934e-05
One thousand springs 2021	Te Puia Feature 61	-38.1633	176.25	334.45	3.6	2.21	46.9014	1.30566	-4.43963e-05
One thousand springs 2021	Te Puia Feature 62	-38.1633	176.25	331.15	3.6	2.25	43.2936	1.34159	-4.45297e-05
One thousand springs 2021	Te Puia Feature 63	-38.1633	176.25	309.35	3.6	2.48	36.078	1.3328	-4.48164e-05
One thousand springs 2021	Te Puia Feature 64	-38.1633	176.25	332.05	3.6	6.54	16.4335	0.770337	0.00259233
One thousand springs 2021	Te Puia Feature 66	-38.1633	176.25	302.35	3.6	1.89	55.9209	2.31985	-4.48516e-05
One thousand springs 2021	Te Puia Feature 67	-38.1633	176.25	304.05	3.6	1.89	19.8429	2.4008	-4.4856e-05
One thousand springs 2021	Te Puia Feature 68	-38.1633	176.25	307.95	3.6	1.82	32.4702	2.24087	-4.48522e-05
One thousand springs 2021	Te Puia Feature 69	-38.1633	176.25	314.95	3.6	1.93	19.8429	1.613	-4.48469e-05
One thousand springs 2021	Te Puia Feature 70	-38.1633	176.25	309.95	3.6	1.73	19.8429	2.87972	-4.48549e-05
One thousand springs 2021	Te Puia Feature 71	-38.1633	176.25	303.15	3.6	1.75	23.4507	2.97616	-4.48568e-05
One thousand springs 2021	Te Puia Feature 72	-38.1633	176.25	321.95	3.6	1.69	82.9794	2.42413	-4.47954e-05
One thousand springs 2021	Te Puia Feature 73	-38.1633	176.25	320.35	3.6	1.55	106.43	3.51604	-4.48098e-05
One thousand springs 2021	Te Puia Feature 74	-38.1633	176.25	323.95	3.6	1.62	142.508	2.67579	-4.47433e-05
One thousand springs 2021	Te Puia Feature 76	-38.1633	176.25	325.35	3.6	2.19	37.8819	1.15568	-4.47246e-05
One thousand springs 2021	Te Puia Feature 77	-38.1633	176.25	316.35	3.6	2.04	45.0975	1.74366	-4.4817e-05
One thousand springs 2021	Te Puia Feature 78	-38.1633	176.25	310.35	3.6	2.05	36.078	1.99763	-4.48416e-05
One thousand springs 2021	Te Puia Feature 79	-38.1633	176.25	309.35	3.6	1.72	97.4106	3.78143	-4.48396e-05
One thousand springs 2021	Te Puia Feature 80	-38.1633	176.25	305.85	3.6	2.02	30.6663	2.13199	-4.48509e-05
One thousand springs 2021	Te Puia Feature 81	-38.1633	176.25	340.05	3.6	2.37	30.6663	0.845466	-4.40658e-05
One thousand springs 2021	Te Puia Feature 82	-38.1633	176.25	345.15	3.6	5.38	14.341	0.568241	0.000601143
One thousand springs 2021	Te Puia Feature 83	-38.1633	176.25	320.15	3.6	5	15.5677	0.940831	-2.45302e-05
One thousand springs 2021	Te Puia Feature 85	-38.1633	176.25	318.95	3.6	1.6	39.6858	3.93287	-4.48416e-05
One thousand springs 2021	Te Puia Feature 86	-38.1633	176.25	307.75	3.6	1.53	72.156	5.6783	-4.48515e-05
One thousand springs 2021	Te Puia Feature 87	-38.1633	176.25	300.85	3.6	1.49	41.4897	6.49715	-4.48575e-05
One thousand springs 2021	Te Puia Feature 90	-38.1633	176.25	344.95	3.6	9.31	2.32703	0.714874	0.02502
One thousand springs 2021	Te Puia Feature 94	-38.1633	176.25	323.65	3.6	3.68	2.39919	0.764956	-4.46394e-05
One thousand springs 2021	Te Puia Feature 95	-38.1633	176.25	327.45	3.6	4.57	77.5677	0.494643	3.85644e-05
One thousand springs 2021	Te Puia Feature 96	-38.1633	176.25	311.95	3.6	3.32	91.9989	0.704295	-4.38428e-05
One thousand springs 2021	Te Puia Feature 97	-38.1633	176.25	307.45	3.6	3.93	0.865872	0.818399	-4.48358e-05
One thousand springs 2021	Te Puia Feature 98	-38.1633	176.25	332.65	3.6	5.76	14.323	0.599054	0.000369877
One thousand springs 2021	Te Puia Feature 99	-38.1633	176.25	310.35	3.6	4.18	2.25488	0.633623	-4.47083e-05
One thousand springs 2021	Te Puia Feature 100	-38.1633	176.25	307.15	3.6	6.42	7.16148	0.499441	1.32196e-05
One thousand springs 2021	Te Puia Feature 101	-38.1633	176.25	324.75	3.6	2.67	25.2546	0.575101	-4.4604e-05
One thousand springs 2021	Te Puia Feature 102	-38.1633	176.25	334.45	3.6	5.46	13.7998	0.510858	0.000198258
One thousand springs 2021	Te Puia Feature 103	-38.1633	176.25	305.35	3.6	2.26	63.1365	1.68785	-4.48306e-05
One thousand springs 2021	Te Puia Feature 104	-38.1633	176.25	303.95	3.6	2.67	19.8429	0.549351	-4.48394e-05
One thousand springs 2021	Tikitere Feature 1	-38.0822	176.324	319.75	3.6	4.03	1244.69	0.373329	0.000122552
One thousand springs 2021	Tikitere Feature 2	-38.0822	176.324	303.95	3.6	2.35	1082.34	1.38098	-4.43411e-05
One thousand springs 2021	Tikitere Feature 3	-38.0822	176.324	330.15	3.6	3	757.638	0.391475	-1.55185e-05
One thousand springs 2021	Tikitere Feature 4	-38.0822	176.324	309.15	3.6	3.78	956.067	0.463504	-2.25468e-05
One thousand springs 2021	Tikitere Feature 5	-38.0822	176.324	307.25	3.6	2.04	613.326	1.97302	-4.46512e-05
One thousand springs 2021	Tikitere Feature 6	-38.0822	176.324	335.55	3.6	2.09	505.092	1.11583	-4.06021e-05
One thousand springs 2021	Tikitere Feature 7	-38.0822	176.324	303.35	3.6	1.99	901.95	2.40585	-4.46845e-05
One thousand springs 2021	Tikitere Feature 8	-38.0822	176.324	306.35	3.6	1.96	938.028	2.33895	-4.46208e-05
One thousand springs 2021	Tikitere Feature 9	-38.0822	176.324	312.15	3.6	3.23	847.833	0.358055	-3.70536e-05
One thousand springs 2021	Tikitere Feature 10	-38.0822	176.324	315.65	3.6	3.29	883.911	0.319871	-3.10762e-05
One thousand springs 2021	Tikitere Feature 11	-38.0822	176.324	319.75	3.6	3.37	847.833	0.314162	-1.99005e-05
One thousand springs 2021	Tikitere Feature 12	-38.0822	176.324	310.25	3.6	3.25	901.95	0.393607	-3.78285e-05
One thousand springs 2021	Tikitere Feature 15	-38.0822	176.324	346.55	3.6	1.7	811.755	2.26981	-3.60928e-05
One thousand springs 2021	Tikitere Feature 16	-38.0822	176.324	330.35	3.6	2.85	1100.38	0.424446	-1.40445e-05
One thousand springs 2021	Tikitere Feature 17	-38.0822	176.324	327.95	3.6	5.28	2651.73	0.449159	0.0153843
One thousand springs 2021	Tikitere Feature 18	-38.0822	176.324	329.65	3.6	5.25	2651.73	0.427972	0.0172424
One thousand springs 2021	Tikitere Feature 19	-38.0822	176.324	347.75	3.6	2.22	1082.34	0.784194	-5.61051e-07
One thousand springs 2021	Tikitere Feature 20	-38.0822	176.324	338.25	3.6	3.66	2020.37	0.397207	0.00080113
One thousand springs 2021	Tikitere Feature 21	-38.0822	176.324	334.55	3.6	5.68	3030.55	0.462765	0.0894036
One thousand springs 2021	Tikitere Feature 23	-38.0822	176.324	337.45	3.6	5.68	3770.15	0.581812	0.150989
One thousand springs 2021	Tikitere Feature 24	-38.0822	176.324	336.25	3.6	3.71	2345.07	0.63475	0.000845529
One thousand springs 2021	Tikitere Feature 25	-38.0822	176.324	319.15	3.6	1.75	23.4507	3.20441	-4.48441e-05
One thousand springs 2021	Tikitere Feature 26	-38.0822	176.324	332.45	3.6	1.89	52.3131	1.85487	-4.46603e-05
One thousand springs 2021	Tikitere Feature 27	-38.0822	176.324	316.45	3.6	2.51	1244.69	0.845833	-4.13537e-05
One thousand springs 2021	Tikitere Feature 28	-38.0822	176.324	337.35	3.6	3.85	1641.55	0.33649	0.000923658
One thousand springs 2021	Tikitere Feature 31	-38.0822	176.324	345.45	3.6	2.1	1767.82	1.25913	-1.77815e-06
One thousand springs 2021	Tikitere Feature 32	-38.0822	176.324	327.75	3.6	5.55	3084.67	0.745462	0.0325707
One thousand springs 2021	Tikitere Feature 33	-38.0822	176.324	324.35	3.6	5.44	2922.32	0.840912	0.0165643
One thousand springs 2021	Tikitere Feature 34	-38.0822	176.324	309.35	3.6	2.76	3517.61	1.37517	-3.6893e-05
One thousand springs 2021	Tikitere Feature 35	-38.0822	176.324	327.85	3.6	2.33	4401.52	1.23076	-1.65625e-05
One thousand springs 2021	Tikitere Feature 36	-38.0822	176.324	304.55	3.6	1.71	523.131	4.11254	-4.48576e-05
One thousand springs 2021	Tikitere Feature 37	-38.0822	176.324	333.15	3.6	1.72	541.17	2.54147	-4.33667e-05
One thousand springs 2021	Tikitere Feature 38	-38.0822	176.324	339.05	3.6	1.72	685.482	2.31034	-4.13219e-05
One thousand springs 2021	Tikitere Feature 39	-38.0822	176.324	309.95	3.6	1.89	2940.36	3.48958	-4.39128e-05
One thousand springs 2021	Tikitere Feature 40	-38.0822	176.324	307.95	3.6	1.69	1064.3	4.40749	-4.46878e-05
One thousand springs 2021	Tikitere Feature 41	-38.0822	176.324	321.95	3.6	4.78	5032.88	0.843428	0.00477956
One thousand springs 2021	Tikitere Feature 42	-38.0822	176.324	342.15	3.6	1.99	2038.41	1.44131	-1.75692e-05
One thousand springs 2021	Tikitere Feature 44	-38.0822	176.324	332.05	3.6	2.4	151.528	1.01655	-4.30611e-05
One thousand springs 2021	Tikitere Feature 45	-38.0822	176.324	346.15	3.6	2.53	151.528	0.743551	-3.4131e-05
One thousand springs 2021	Tikitere Feature 46	-38.0822	176.324	318.35	3.6	2.5	151.528	1.13178	-4.43463e-05
One thousand springs 2021	Tikitere Feature 47	-38.0822	176.324	300.15	3.6	1.48	144.312	10.0592	-4.48537e-05
One thousand springs 2021	Tikitere Feature 48	-38.0822	176.324	328.55	3.6	2.49	149.724	0.913589	-4.33558e-05
One thousand springs 2021	Tikitere Feature 49	-38.0822	176.324	338.25	3.6	2.52	149.724	0.92959	-4.03344e-05
One thousand springs 2021	Tikitere Feature 50	-38.0822	176.324	330.55	3.6	4.7	147.92	1.09078	0.00025325
One thousand springs 2021	Tikitere Feature 51	-38.0822	176.324	336.45	3.6	2.28	149.724	0.882544	-4.27057e-05
One thousand springs 2021	Tikitere Feature 52	-38.0822	176.324	333.55	3.6	6.47	3120.75	0.288885	0.502351
One thousand springs 2021	Tikitere Feature 53	-38.0822	176.324	316.85	3.6	6.26	7792.85	0.894463	0.128398
One thousand springs 2021	Tikitere Feature 56	-38.0822	176.324	341.95	3.6	6.06	2507.42	0.234823	0.383583
One thousand springs 2021	Tikitere Feature 58	-38.0822	176.324	343.05	3.6	6.21	1352.93	0.135317	0.325607
One thousand springs 2021	Tikitere Feature 59	-38.0822	176.324	330.65	3.6	5.39	77.5677	0.0460229	0.000733867
One thousand springs 2021	Tikitere Feature 60	-38.0822	176.324	347.45	3.6	6.21	275.997	0.052494	0.104134
One thousand springs 2021	Tikitere Feature 61	-38.0822	176.324	331.05	3.6	6.18	303.055	0.0642154	0.0193822
One thousand springs 2021	Tikitere Feature 62	-38.0822	176.324	333.75	3.6	5.53	295.84	0.0746316	0.00565546
One thousand springs 2021	Tikitere Feature 63	-38.0822	176.324	300.35	3.6	4.73	331.918	0.210892	-1.93734e-05
One thousand springs 2021	Tikitere Feature 64	-38.0822	176.324	313.25	3.6	5.44	577.248	0.20907	0.000929897
One thousand springs 2021	Tikitere Feature 65	-38.0822	176.324	339.95	3.6	2	631.365	1.03445	-3.79726e-05
One thousand springs 2021	Tikitere Feature 66	-38.0822	176.324	307.35	3.6	2.67	721.56	0.612253	-4.37929e-05
One thousand springs 2021	Tikitere Feature 67	-38.0822	176.324	322.35	3.6	1.7	6079.14	4.20465	-3.99144e-05
One thousand springs 2021	Tikitere Feature 68	-38.0822	176.324	332.65	3.6	1.37	2453.3	5.5886	-4.20548e-05
One thousand springs 2021	Tikitere Feature 69	-38.0822	176.324	347.95	3.6	1.7	8803.03	2.94282	6.45428e-05
One thousand springs 2021	Tikitere Feature 70	-38.0822	176.324	333.35	3.6	1.68	9380.28	3.66821	-2.0947e-05
One thousand springs 2021	Tikitere Feature 73	-38.0822	176.324	333.65	3.6	5.22	12014	1.74979	0.110957
One thousand springs 2021	Tikitere Feature 74	-38.0822	176.324	304.25	3.6	2.12	1858.02	2.02217	-4.43197e-05
One thousand springs 2021	Tikitere Feature 76	-38.0822	176.324	315.25	3.6	2.24	1064.3	1.15851	-4.34526e-05
One thousand springs 2021	Tikitere Feature 77	-38.0822	176.324	317.55	3.6	2	1641.55	1.97627	-4.32593e-05
One thousand springs 2021	Tikitere Feature 78	-38.0822	176.324	320.75	3.6	1.88	1190.57	2.33697	-4.3612e-05
One thousand springs 2021	Tikitere Feature 80	-38.0822	176.324	318.45	3.6	2.3	1010.18	0.998452	-4.26752e-05
One thousand springs 2021	Waikite Feature 5	-38.2781	176.287	347.95	3.6	8.46	2778.01	0.248425	28.9844
One thousand springs 2021	Waikite Feature 9	-38.2781	176.287	321.95	3.6	8.47	0.595287	0.278906	0.00141225
One thousand springs 2021	Waikite Feature 10	-38.2781	176.287	338.25	3.6	8.29	2525.46	0.30629	15.0501
One thousand springs 2021	Waikite Feature 16	-38.2781	176.287	328.75	3.6	8.75	2723.89	0.386688	13.1225
One thousand springs 2021	Waikite Feature 17	-38.2781	176.287	321.35	3.6	8.9	2759.97	0.435236	9.68386
One thousand springs 2021	Waikite Restoration Feature 1	-38.2781	176.287	317.35	3.6	7.95	0.162351	0.127003	7.15849e-05
One thousand springs 2021	Waikite Restoration Feature 3	-38.2781	176.287	312.65	3.6	8.34	1.01018	0.178939	0.000894968
One thousand springs 2021	Waikite Restoration Feature 4	-38.2781	176.287	314.45	3.6	8.13	0.938028	0.249625	0.000666887
One thousand springs 2021	Waikite Restoration Feature 5	-38.2781	176.287	338.65	3.6	8.05	1.08234	0.337718	0.00527038
One thousand springs 2021	Waikite Restoration Feature 6	-38.2781	176.287	303.05	3.6	7.47	0.559209	0.111069	-1.34464e-05
One thousand springs 2021	Waikite Restoration Feature 7	-38.2781	176.287	312.95	3.6	8.59	0.523131	0.24924	0.000693413
One thousand springs 2021	Waikite Restoration Feature 8	-38.2781	176.287	299.15	3.6	7.58	1.17254	0.36972	9.37751e-06
One thousand springs 2021	Waikite Restoration Feature 9	-38.2781	176.287	333.45	3.6	8.33	0.793716	0.301965	0.00362817
One thousand springs 2021	Waikite Restoration Feature 10	-38.2781	176.287	304.85	3.6	8.69	0.252546	0.526714	0.000159449
One thousand springs 2021	Waikite Restoration Feature 12	-38.2781	176.287	345.35	3.6	7.97	1.60547	0.284575	0.0110575
One thousand springs 2021	Waimangu No.13 Feature 2	-38.2848	176.386	343.15	3.6	4.72	39.6858	0.671994	0.000273416
One thousand springs 2021	Waimangu No.13 Feature 3	-38.2848	176.386	333.35	3.6	6.05	5.17719	0.740277	0.000268481
One thousand springs 2021	Waimangu No.13 Feature 4	-38.2848	176.386	324.35	3.6	6.02	1.87606	0.837868	-4.43608e-06
One thousand springs 2021	Waimangu No.13 Feature 7	-38.2848	176.386	338.05	3.6	5.88	9.63283	0.684078	0.000604309
One thousand springs 2021	Waimangu No.13 Feature 9	-38.2848	176.386	337.15	3.6	5.89	17.4978	0.680656	0.00105278
One thousand springs 2021	Waimangu No.14 Feature 13	-38.2848	176.386	343.85	3.6	6.27	9.52459	0.52748	0.00279485
One thousand springs 2021	Waimangu No.14 Feature 15	-38.2848	176.386	326.15	3.6	5.93	12.3928	0.679627	0.000219257
One thousand springs 2021	Waimangu No.15 Feature 2	-38.2848	176.386	313.95	3.6	3.27	68.5482	0.772598	-4.40165e-05
One thousand springs 2021	Waimangu No.15 Feature 3	-38.2848	176.386	347.25	3.6	4.13	104.626	0.33427	0.000286593
One thousand springs 2021	Waimangu No.15 Feature 4	-38.2848	176.386	321.55	3.6	4.32	101.018	0.514276	-1.26378e-05
One thousand springs 2021	Waimangu No.15 Feature 6	-38.2848	176.386	309.65	3.6	2.77	64.9404	0.79818	-4.47031e-05
One thousand springs 2021	Waimangu No.17 Feature 1	-38.2848	176.386	315.95	3.6	7.22	23.4507	0.884428	0.00305569
One thousand springs 2021	Waimangu No.17 Feature 3	-38.2848	176.386	335.15	3.6	6.35	41.4897	0.596724	0.00596684
One thousand springs 2021	Waimangu No.17 Feature 4	-38.2848	176.386	325.05	3.6	6.53	19.8429	0.636902	0.00143601
One thousand springs 2021	Waimangu No.17 Feature 5	-38.2848	176.386	332.85	3.6	6.04	41.4897	0.576494	0.00228553
One thousand springs 2021	Waimangu No.20 Feature 2	-38.2848	176.386	343.35	3.6	6.75	6.20542	0.352618	0.00499592
One thousand springs 2021	Waimangu No.20 Feature 4	-38.2848	176.386	320.45	3.6	8.61	4.20309	0.693067	0.0107588
One thousand springs 2021	Waimangu No.20 Feature 6	-38.2848	176.386	342.25	3.6	8.47	7.2156	0.529744	0.0588213
One thousand springs 2021	Waimangu No.21 Feature 1	-38.2848	176.386	335.25	3.6	8.66	10.5348	0.524576	0.0673265
One thousand springs 2021	Waimangu No.21 Feature 2	-38.2848	176.386	326.85	3.6	8.96	4.13093	0.619068	0.0200801
One thousand springs 2021	Waimangu No.21 Feature 3	-38.2848	176.386	338.75	3.6	8.9	8.06343	0.517192	0.0654648
One thousand springs 2021	Waimangu No.21 Feature 6	-38.2848	176.386	346.05	3.6	7.91	14.0524	0.43394	0.0958836
One thousand springs 2021	Waimangu No.25 Feature 2	-38.2848	176.386	339.25	3.6	8.35	2.97644	0.360914	0.0195204
One thousand springs 2021	Waimangu No.25 Feature 3	-38.2848	176.386	313.45	3.6	7.34	5.06896	0.539939	0.000624301
One thousand springs 2021	Waimangu No.25 Feature 6	-38.2848	176.386	346.75	3.6	7.89	4.50975	0.394668	0.0314858
One thousand springs 2021	Waimangu Stream Feature 1	-38.2848	176.386	320.95	3.6	5.93	2.32703	0.886918	-1.66817e-05
One thousand springs 2021	Waimangu Stream Feature 2	-38.2848	176.386	321.95	3.6	6.07	1.51528	0.82138	-1.66315e-05
One thousand springs 2021	Waimangu Stream Feature 3	-38.2848	176.386	321.65	3.6	6.66	2.02037	0.763161	9.5469e-05
One thousand springs 2021	Waimangu Stream Feature 4	-38.2848	176.386	329.75	3.6	2.98	14.1787	0.916223	-4.43588e-05
One thousand springs 2021	Waimangu Stream Feature 5	-38.2848	176.386	328.35	3.6	3	14.4312	0.921346	-4.44004e-05
One thousand springs 2021	Waimangu Stream Feature 6	-38.2848	176.386	312.65	3.6	6.45	6.63835	0.633064	6.16921e-05
One thousand springs 2021	Waimangu Stream Feature 7	-38.2848	176.386	307.35	3.6	6.62	5.06896	0.705333	2.15697e-05
One thousand springs 2021	Waiotapu No.13 Feature 4	-38.3583	176.369	333.65	3.6	2.51	194.821	0.990576	-4.13264e-05
One thousand springs 2021	Waiotapu No.13 Feature 5	-38.3583	176.369	330.45	3.6	2.49	140.704	1.03197	-4.31283e-05
One thousand springs 2021	Waiotapu No.13 Feature 6	-38.3583	176.369	336.15	3.6	2.06	236.311	1.66633	-4.28862e-05
One thousand springs 2021	Waiotapu No.15 Feature 1	-38.3583	176.369	347.95	3.6	5.12	360.78	0.552096	0.0119169
One thousand springs 2021	Waiotapu No.15 Feature 2	-38.3583	176.369	339.15	3.6	5.06	310.271	0.618408	0.00353329
One thousand springs 2021	Waiotapu No.15 Feature 4	-38.3583	176.369	347.25	3.6	2.13	173.174	1.49169	-3.94165e-05
One thousand springs 2021	Waiotapu No.15 Feature 5	-38.3583	176.369	314.25	3.6	2.59	234.507	1.46703	-4.42395e-05
One thousand springs 2021	Waiotapu No.15 Feature 6	-38.3583	176.369	314.45	3.6	2.59	239.919	1.47383	-4.4211e-05
One thousand springs 2021	Waiotapu No.15 Feature 7	-38.3583	176.369	301.25	3.6	2.37	173.174	2.36843	-4.4796e-05
One thousand springs 2021	Waiotapu No.15 Feature 8	-38.3583	176.369	316.45	3.6	3.55	312.075	0.986299	-3.52315e-05
One thousand springs 2021	Waiotapu No.15 Feature 9	-38.3583	176.369	311.05	3.6	3	360.78	1.45417	-4.31427e-05
One thousand springs 2021	Waiotapu No.15 Feature 10	-38.3583	176.369	316.15	3.6	5.28	198.429	1.03148	0.000272964
One thousand springs 2021	Waiotapu No.15 Feature 11	-38.3583	176.369	300.85	3.6	2.87	209.252	1.72899	-4.4627e-05
One thousand springs 2021	Waiotapu No.15 Feature 13	-38.3583	176.369	304.05	3.6	2.23	775.677	2.74865	-4.45771e-05
One thousand springs 2021	Waiotapu No.15 Feature 15	-38.3583	176.369	300.15	3.6	2.21	793.716	3.07119	-4.46831e-05
One thousand springs 2021	Waiotapu No.15 Feature 16	-38.3583	176.369	303.75	3.6	2.24	120.861	2.66206	-4.48158e-05
One thousand springs 2021	Waiotapu No.15 Feature 17	-38.3583	176.369	318.95	3.6	2.04	135.293	2.34049	-4.46911e-05
One thousand springs 2021	Waiotapu No.15 Feature 18	-38.3583	176.369	298.95	3.6	2.2	523.131	3.4895	-4.47607e-05
One thousand springs 2021	Waiotapu No.15 Feature 19	-38.3583	176.369	321.85	3.6	2.08	450.975	2.0827	-4.40134e-05
One thousand springs 2021	Waiotapu No.15 Feature 20	-38.3583	176.369	328.05	3.6	2.04	353.564	1.98269	-4.36745e-05
One thousand springs 2021	Waiotapu No.15 Feature 21	-38.3583	176.369	312.95	3.6	1.94	378.819	3.06337	-4.46675e-05
One thousand springs 2021	Waiotapu No.15 Feature 22	-38.3583	176.369	321.55	3.6	2.04	523.131	2.13488	-4.39936e-05
One thousand springs 2021	Waiotapu No.15 Feature 23	-38.3583	176.369	300.95	3.6	2.34	155.135	2.44749	-4.48082e-05
One thousand springs 2021	Waiotapu No.15 Feature 25	-38.3583	176.369	321.15	3.6	1.78	277.801	4.04986	-4.46207e-05
One thousand springs 2021	Waiotapu No.15 Feature 26	-38.3583	176.369	300.95	3.6	2.53	119.057	2.3083	-4.47985e-05
One thousand springs 2021	Waiotapu No.15 Feature 27	-38.3583	176.369	335.65	3.6	1.96	295.84	1.99883	-4.30028e-05
One thousand springs 2021	Waiotapu No.16 Feature 1	-38.3583	176.369	335.45	3.6	4.93	286.82	0.684224	0.00161389
One thousand springs 2021	Waiotapu No.16 Feature 3	-38.3583	176.369	346.75	3.6	1.76	272.389	1.8672	-4.14012e-05
One thousand springs 2021	Waiotapu No.18 Feature 2	-38.3583	176.369	313.95	3.6	2.4	212.86	1.64006	-4.45084e-05
One thousand springs 2021	Waiotapu No.18 Feature 3	-38.3583	176.369	298.75	3.6	2.23	128.077	2.34455	-4.48338e-05
One thousand springs 2021	Waiotapu No.20 Feature 1	-38.3583	176.369	339.25	3.6	2.26	205.645	0.719032	-4.10588e-05
One thousand springs 2021	Waiotapu No.20 Feature 2	-38.3583	176.369	301.65	3.6	2.39	198.429	1.75031	-4.47794e-05
One thousand springs 2021	Waiotapu No.20 Feature 3	-38.3583	176.369	300.55	3.6	2.4	191.213	1.78046	-4.47898e-05
One thousand springs 2021	Waiotapu No.20 Feature 4	-38.3583	176.369	300.55	3.6	2.45	196.625	1.77517	-4.47792e-05
One thousand springs 2021	Waiotapu Reserve Feature 1	-38.3491	176.368	306.95	3.6	2.79	128.077	1.00206	-4.46215e-05
One thousand springs 2021	Waiotapu Reserve Feature 2	-38.3491	176.368	318.95	3.6	1.83	149.724	2.31025	-4.47445e-05
One thousand springs 2021	Waiotapu Reserve Feature 3	-38.3491	176.368	305.95	3.6	3.23	27.0585	1.28377	-4.47359e-05
One thousand springs 2021	Waiotapu Reserve Feature 5	-38.3491	176.368	302.35	3.6	5.41	18.039	0.5343	-3.65458e-05
One thousand springs 2021	Waiotapu Reserve Feature 6	-38.3491	176.368	303.85	3.6	3.31	21.6468	0.6152	-4.47654e-05
One thousand springs 2021	Waiotapu Reserve Feature 7	-38.3491	176.368	302.15	3.6	3.28	21.6468	0.587472	-4.47871e-05
One thousand springs 2021	Warbrick Terrace Feature 1	-38.2848	176.386	308.55	3.6	8.27	1.11842	0.994476	0.0005711
One thousand springs 2021	Warbrick Terrace Feature 2	-38.2848	176.386	347.75	3.6	6.22	11.9418	0.532875	0.00469097
One thousand springs 2021	Warbrick Terrace Feature 5	-38.2848	176.386	330.65	3.6	6.44	28.8624	0.517436	0.00314833
One thousand springs 2021	Warbrick Terrace Feature 7	-38.2848	176.386	341.85	3.6	5.86	39.6858	0.400502	0.00376348
One thousand springs 2021	Warbrick Terrace Feature 8	-38.2848	176.386	334.55	3.6	5.76	27.0585	0.435178	0.000914788
One thousand springs 2021	Warbrick Terrace Feature 9	-38.2848	176.386	343.85	3.6	7.23	8.71284	0.632107	0.0192669
One thousand springs 2021	Whakarewarewa Feature 1	-38.1687	176.257	342.45	3.6	8.94	4.49171	0.751003	0.0424448
One thousand springs 2021	Whakarewarewa Feature 2	-38.1687	176.257	333.15	3.6	6.78	16.0547	0.796344	0.00489253
One thousand springs 2021	Whakarewarewa Feature 5	-38.1687	176.257	334.55	3.6	6.06	21.6468	0.771062	0.00147655
One thousand springs 2021	Whakarewarewa Feature 15	-38.1687	176.257	343.55	3.6	3.09	39.6858	0.660446	-3.70734e-05
One thousand springs 2021	Whakarewarewa Feature 18	-38.1687	176.257	340.65	3.6	7.46	19.8429	0.662838	0.0498096
One thousand springs 2021	Whakarewarewa Feature 24	-38.1687	176.257	311.35	3.6	4.12	15.6939	0.699508	-4.3836e-05
One thousand springs 2021	Whakarewarewa Feature 25	-38.1687	176.257	316.95	3.6	3.23	30.6663	0.962922	-4.43808e-05
One thousand springs 2021	Whakarewarewa Feature 27	-38.1687	176.257	332.05	3.6	7.02	9.1097	0.802807	0.00418051
One thousand springs 2021	Whakarewarewa Feature 28	-38.1687	176.257	333.15	3.6	7.08	9.57871	0.668855	0.00560824
One thousand springs 2021	Whakarewarewa Feature 30	-38.1687	176.257	334.05	3.6	6.6	14.359	0.794226	0.00320508
One thousand springs 2021	Whakarewarewa Feature 31	-38.1687	176.257	343.85	3.6	8.46	9.97557	0.653683	0.0871187
One thousand springs 2021	Whakarewarewa Feature 33	-38.1687	176.257	315.05	3.6	3.21	43.2936	0.719279	-4.43354e-05
One thousand springs 2021	Whakarewarewa Feature 34	-38.1687	176.257	324.95	3.6	8.74	6.74659	0.481091	0.0260393
One thousand springs 2021	Whakarewarewa Feature 35	-38.1687	176.257	336.45	3.6	7.52	9.90341	0.126008	0.0191246
One thousand springs 2021	Whakarewarewa Feature 36	-38.1687	176.257	309.25	3.6	6.32	13.4571	0.934638	6.46164e-05
One thousand springs 2021	Whakarewarewa Feature 38	-38.1687	176.257	328.45	3.6	6.1	21.6468	0.505313	0.000828233
One thousand springs 2021	Whakarewarewa Feature 39	-38.1687	176.257	334.65	3.6	6.87	12.5912	0.626093	0.00546588
One thousand springs 2021	Whakarewarewa Feature 40	-38.1687	176.257	343.15	3.6	4.79	23.4507	0.734695	0.000175978
One thousand springs 2021	Whakarewarewa Feature 42	-38.1687	176.257	332.15	3.6	8.22	5.86268	0.883898	0.0222268
One thousand springs 2021	Whakarewarewa Feature 43	-38.1687	176.257	311.05	3.6	6.56	11.9238	1.31292	0.000160283
One thousand springs 2021	Whakarewarewa Feature 45	-38.1687	176.257	335.75	3.6	9	3.58976	0.908708	0.026396
One thousand springs 2021	Whakarewarewa Feature 46	-38.1687	176.257	325.55	3.6	9.02	3.75211	1.18556	0.0175476
One thousand springs 2021	Whakarewarewa Feature 47	-38.1687	176.257	315.25	3.6	6.75	7.43207	1.39085	0.000269119
One thousand springs 2021	Whakarewarewa Feature 48	-38.1687	176.257	317.85	3.6	4.64	0.18039	1.19809	-4.47796e-05
One thousand springs 2021	Whakarewarewa Feature 51	-38.1687	176.257	341.35	3.6	2.99	27.0585	0.716551	-4.15109e-05
One thousand springs 2021	Whakarewarewa Feature 52	-38.1687	176.257	332.25	3.6	7.24	2.66977	0.993493	0.00196434
One thousand springs 2021	Whakarewarewa Feature 53	-38.1687	176.257	335.55	3.6	3.29	9.41636	0.890879	-4.35995e-05
One thousand springs 2021	Whakarewarewa Feature 54	-38.1687	176.257	343.35	3.6	3.64	8.3701	0.721096	-3.9156e-05
One thousand springs 2021	Whakarewarewa Feature 55	-38.1687	176.257	330.05	3.6	3.41	9.6689	0.921506	-4.39107e-05
One thousand springs 2021	Whakarewarewa Feature 57	-38.1687	176.257	315.05	3.6	2.76	10.8234	1.43947	-4.48131e-05
One thousand springs 2021	Whakarewarewa Feature 58	-38.1687	176.257	315.75	3.6	2.68	10.7873	1.52435	-4.48179e-05
One thousand springs 2021	Whakarewarewa Feature 59	-38.1687	176.257	329.95	3.6	2.91	9.57871	1.05954	-4.45656e-05
One thousand springs 2021	Whakarewarewa Feature 60	-38.1687	176.257	322.95	3.6	2.78	13.9441	1.26831	-4.47107e-05
One thousand springs 2021	Whakarewarewa Feature 62	-38.1687	176.257	311.65	3.6	3.1	12.2304	1.43911	-4.4781e-05
One thousand springs 2021	Whakarewarewa Feature 64	-38.1687	176.257	301.25	3.6	2.7	8.26186	1.53138	-4.48528e-05
One thousand springs 2021	Whakarewarewa Feature 68	-38.1687	176.257	319.35	3.6	2.75	10.7873	1.11182	-4.47868e-05
One thousand springs 2021	Whakarewarewa Feature 69	-38.1687	176.257	313.05	3.6	2.71	11.2383	1.26282	-4.4825e-05
One thousand springs 2021	Whakarewarewa Feature 70	-38.1687	176.257	317.05	3.6	2.9	12.014	1.08275	-4.47707e-05
One thousand springs 2021	Whakarewarewa Feature 72	-38.1687	176.257	334.35	3.6	2.4	326.506	1.1829	-3.99148e-05
One thousand springs 2021	Whakarewarewa Feature 73	-38.1687	176.257	317.75	3.6	2.69	450.975	1.00007	-4.26432e-05
One thousand springs 2021	Whakarewarewa Feature 74	-38.1687	176.257	320.95	3.6	2.73	340.937	0.996806	-4.22501e-05
One thousand springs 2021	Whakarewarewa Feature 75	-38.1687	176.257	307.95	3.6	2.69	414.897	1.23877	-4.41753e-05
One thousand springs 2021	Whakarewarewa Feature 76	-38.1687	176.257	307.65	3.6	2.69	328.31	1.26519	-4.43362e-05
One thousand springs 2021	Whakarewarewa Feature 77	-38.1687	176.257	315.35	3.6	2.69	171.371	1.06428	-4.42134e-05
One thousand springs 2021	Whakarewarewa Feature 78	-38.1687	176.257	314.75	3.6	2.68	266.977	1.11294	-4.39395e-05
One thousand springs 2021	Whakarewarewa Feature 79	-38.1687	176.257	314.45	3.6	2.68	301.251	1.09224	-4.38552e-05
One thousand springs 2021	Whakarewarewa Feature 80	-38.1687	176.257	317.95	3.6	2.69	450.975	1.04048	-4.25945e-05
One thousand springs 2021	Whakarewarewa Feature 81	-38.1687	176.257	316.85	3.6	2.68	505.092	1.06443	-4.26637e-05
One thousand springs 2021	Whakarewarewa Feature 82	-38.1687	176.257	313.35	3.6	2.69	396.858	1.13267	-4.36616e-05
One thousand springs 2021	Whakarewarewa Feature 85	-38.1687	176.257	302.25	3.6	2.62	21.6468	1.56827	-4.48435e-05
One thousand springs 2021	Whakarewarewa Feature 86	-38.1687	176.257	339.05	3.6	7.3	4.2572	0.638939	0.00690376
One thousand springs 2021	Whakarewarewa Feature 87	-38.1687	176.257	324.95	3.6	3.15	12.2304	0.77989	-4.44783e-05
One thousand springs 2021	Whakarewarewa Feature 88	-38.1687	176.257	333.95	3.6	3.29	11.4728	0.707275	-4.35625e-05
One thousand springs 2021	Whakarewarewa Feature 89	-38.1687	176.257	299.55	3.6	3.1	23.4507	1.16973	-4.48211e-05
One thousand springs 2021	Whakarewarewa Feature 90	-38.1687	176.257	298.15	3.6	3.22	25.2546	1.21209	-4.48131e-05
One thousand springs 2021	Whakarewarewa Feature 91	-38.1687	176.257	312.65	3.6	2.94	19.8429	0.923476	-4.47607e-05
One thousand springs 2021	Whakarewarewa Feature 93	-38.1687	176.257	309.55	3.6	2.74	15.0806	1.09135	-4.48259e-05
One thousand springs 2021	Whakarewarewa Feature 94	-38.1687	176.257	304.55	3.6	2.72	9.72302	1.25872	-4.48476e-05
One thousand springs 2021	Whakarewarewa Feature 95	-38.1687	176.257	334.85	3.6	8.24	6.65639	0.735605	0.0308532
One thousand springs 2021	Whakarewarewa Feature 99	-38.1687	176.257	320.35	3.6	7.64	6.98109	1.00191	0.00358194
One thousand springs 2021	Whakarewarewa Feature 105	-38.1687	176.257	344.55	3.6	8.31	3.10271	0.607634	0.0260305
One thousand springs 2021	Whakarewarewa Feature 111	-38.1687	176.257	320.25	3.6	4.08	10.1199	0.797925	-4.3251e-05
One thousand springs 2021	Whakarewarewa Feature 112	-38.1687	176.257	337.95	3.6	2.86	11.7434	0.573161	-4.41052e-05
One thousand springs 2021	Whakarewarewa Feature 113	-38.1687	176.257	333.95	3.6	2.81	11.8697	0.637461	-4.44148e-05
One thousand springs 2021	Whakarewarewa Feature 114	-38.1687	176.257	315.95	3.6	3.26	10.7693	0.886738	-4.4698e-05
One thousand springs 2021	Whakarewarewa Feature 116	-38.1687	176.257	315.85	3.6	2.66	14.3771	0.991945	-4.48059e-05
One thousand springs 2021	Whakarewarewa Feature 117	-38.1687	176.257	312.55	3.6	2.89	16.3073	0.943048	-4.47879e-05
One thousand springs 2021	Whakarewarewa Feature 118	-38.1687	176.257	331.65	3.6	2.94	18.039	0.655079	-4.41463e-05
One thousand springs 2021	Whakarewarewa Feature 119	-38.1687	176.257	345.95	3.6	8.43	6.99913	0.601643	0.0662761
One thousand springs 2021	Whakarewarewa Feature 120	-38.1687	176.257	311.15	3.6	3.65	11.8877	0.977117	-4.4603e-05
One thousand springs 2021	Whakarewarewa Feature 121	-38.1687	176.257	326.35	3.6	2.8	21.6468	0.762018	-4.45088e-05
One thousand springs 2021	Whakarewarewa Feature 122	-38.1687	176.257	321.05	3.6	2.99	13.9802	0.815217	-4.46623e-05
One thousand springs 2021	Whakarewarewa Feature 123	-38.1687	176.257	304.95	3.6	2.91	19.8429	1.06422	-4.48206e-05
One thousand springs 2021	Whakarewarewa Feature 124	-38.1687	176.257	320.95	3.6	2.74	11.1842	1.00399	-4.47718e-05
One thousand springs 2021	Whakarewarewa Feature 125	-38.1687	176.257	312.05	3.6	2.67	11.6893	1.38709	-4.48302e-05
One thousand springs 2021	Whakarewarewa Feature 126	-38.1687	176.257	303.25	3.6	1.8	77.5677	3.41081	-4.48498e-05
One thousand springs 2021	Whakarewarewa Feature 128	-38.1687	176.257	302.75	3.6	1.75	66.7443	3.73046	-4.48524e-05
One thousand springs 2021	Whakarewarewa Feature 129	-38.1687	176.257	339.15	3.6	1.76	97.4106	1.94816	-4.43009e-05
One thousand springs 2021	Whakarewarewa Feature 130	-38.1687	176.257	304.05	3.6	2.44	30.6663	1.41278	-4.48411e-05
One thousand springs 2021	Whakarewarewa Feature 131	-38.1687	176.257	308.15	3.6	2.94	28.8624	0.300143	-4.47722e-05
One thousand springs 2021	Whakarewarewa Feature 135	-38.1687	176.257	341.65	3.6	6.23	11.7434	0.41783	0.00250984
One thousand springs 2021	Whakarewarewa Feature 136	-38.1687	176.257	309.15	3.6	2.63	13.2587	1.35054	-4.48376e-05
One thousand springs 2021	Whakarewarewa Feature 137	-38.1687	176.257	300.75	3.6	6.43	1.73174	1.30717	-3.79484e-05
One thousand springs 2021	Whakarewarewa Feature 138	-38.1687	176.257	304.35	3.6	6.67	1.8039	1.25166	-2.60326e-05
One thousand springs 2021	Whakarewarewa Feature 140	-38.1687	176.257	310.65	3.6	6.49	10.661	1.05751	0.000104829
One thousand springs 2021	Whangairorohea Spring	-38.44	176.336	312.35	3.6	7.53	0	0.63558	-4.48593e-05
One thousand springs 2021	Whangapaoa Feature 1	-38.3743	176.073	334.25	3.6	7.21	15.3873	0.557758	0.013256
One thousand springs 2021	Whangapaoa Feature 2	-38.3743	176.073	336.75	3.6	6.98	27.0585	0.615735	0.0185035
One thousand springs 2021	TA Feature 1	-38.6637	176.097	317.75	3.6	6.65	73.9599	0.6812	0.00324343
One thousand springs 2021	TA Feature 2	-38.6637	176.097	307.65	3.6	7.12	66.7443	0.834728	0.00278528
One thousand springs 2021	Horseshoe Spring Feature 1	-38.6313	176.187	318.05	3.6	1.93	450.975	2.91295	-4.44666e-05
One thousand springs 2021	Horseshoe Spring Feature 2	-38.6313	176.187	331.55	3.6	1.93	414.897	2.30442	-4.32921e-05
One thousand springs 2021	Horseshoe Spring Feature 3	-38.6313	176.187	302.45	3.6	3.87	57.7248	3.22461	-4.40978e-05
One thousand springs 2021	Horseshoe Spring Feature 4	-38.6313	176.187	337.75	3.6	1.95	396.858	2.04047	-4.1821e-05
One thousand springs 2021	Horseshoe Spring Feature 5	-38.6313	176.187	340.25	3.6	1.95	378.819	2.01728	-4.1085e-05
One thousand springs 2021	Horseshoe Spring Feature 6	-38.6313	176.187	336.75	3.6	1.93	414.897	2.0774	-4.21308e-05
One thousand springs 2021	Horseshoe Spring Feature 7	-38.6313	176.187	339.65	3.6	1.91	330.114	2.01804	-4.2043e-05
One thousand springs 2021	Horseshoe Spring Feature 8	-38.6313	176.187	340.65	3.6	1.9	432.936	2.00377	-4.08496e-05
One thousand springs 2021	Horseshoe Spring Feature 9	-38.6313	176.187	322.85	3.6	1.89	303.055	2.7037	-4.44519e-05
One thousand springs 2021	Horseshoe Spring Feature 10	-38.6313	176.187	321.05	3.6	1.89	450.975	2.71723	-4.43611e-05
One thousand springs 2021	Horseshoe Spring Feature 11	-38.6313	176.187	311.65	3.6	1.85	541.17	3.39238	-4.46671e-05
One thousand springs 2021	Horseshoe Spring Feature 12	-38.6313	176.187	306.65	3.6	1.69	378.819	4.93029	-4.48068e-05
One thousand springs 2021	Ngatamariki North Feature 1	-38.5423	176.199	336.55	3.6	6.98	14.4673	0.731212	0.00966871
One thousand springs 2021	Ngatamariki North Feature 2	-38.5423	176.199	335.35	3.6	6.46	9.16381	0.323845	0.00169605
One thousand springs 2021	Ngatamariki North Feature 4	-38.5423	176.199	340.25	3.6	6.47	11.4548	0.411768	0.0036483
One thousand springs 2021	Ngatamariki North Feature 5	-38.5423	176.199	335.95	3.6	8.52	12.8077	0.625815	0.0786292
One thousand springs 2021	Ngatamariki South Feature 1	-38.5423	176.199	320.15	3.6	7.17	5.62817	0.622983	0.00100242
One thousand springs 2021	Ngatamariki South Feature 2	-38.5423	176.199	329.95	3.6	3.05	84.7833	0.612388	-4.12591e-05
One thousand springs 2021	Ngatamariki South Feature 3	-38.5423	176.199	314.55	3.6	6.19	28.8624	0.731224	0.000269845
One thousand springs 2021	Ngatamariki South Feature 4	-38.5423	176.199	300.95	3.6	7.22	1.40704	0.529686	-9.57406e-06
One thousand springs 2021	Ngatamariki South Feature 6	-38.5423	176.199	321.65	3.6	6.76	11.5269	0.563837	0.000960871
One thousand springs 2021	Ngatamariki South Feature 7	-38.5423	176.199	343.25	3.6	6.81	10.7873	0.408411	0.00980187
One thousand springs 2021	Ohaaki Feature 1	-38.5213	176.303	324.95	3.6	8.94	10.0477	1.53441	0.0438987
One thousand springs 2021	Ohaaki Feature 2	-38.5213	176.303	343.45	3.6	8.92	14.1245	1.18437	0.13814
One thousand springs 2021	Ohaaki Feature 3	-38.5213	176.303	333.45	3.6	8.89	8.15363	1.37544	0.0526295
One thousand springs 2021	Onekeneke Stream Feature 1	-38.6839	176.101	323.55	3.6	6.87	9.93949	0.600586	0.00131744
One thousand springs 2021	Onekeneke Stream Feature 2	-38.6839	176.101	345.65	3.6	6.28	23.4507	0.455888	0.00854991
One thousand springs 2021	Onekeneke Stream Feature 3	-38.6839	176.101	313.45	3.6	8.21	0.36078	0.705119	0.000242263
One thousand springs 2021	Onekeneke Stream Feature 4	-38.6839	176.101	300.05	3.6	8.2	0.234507	0.896077	1.55535e-06
One thousand springs 2021	Onekeneke Stream Feature 5	-38.6839	176.101	339.95	3.6	6.12	17.4618	0.432393	0.00243876
One thousand springs 2021	Orakei Korako Feature 1	-38.4568	176.144	303.15	3.6	6.82	1.8039	0.165756	-2.15079e-05
One thousand springs 2021	Orakei Korako Feature 2	-38.4568	176.144	323.75	3.6	8.8	1.35293	0.580747	0.00504531
One thousand springs 2021	Orakei Korako Feature 11	-38.4568	176.144	306.15	3.6	8.11	1.69567	0.562332	0.000489746
One thousand springs 2021	Orakei Korako Feature 12	-38.4568	176.144	310.15	3.6	8.69	0.36078	0.863965	0.00041798
One thousand springs 2021	Orakei Korako Feature 13	-38.4568	176.144	302.65	3.6	6.64	0.487053	1.04743	-4.09413e-05
One thousand springs 2021	Orakei Korako Feature 18	-38.4568	176.144	331.45	3.6	7.73	0.649404	0.688071	0.00111534
One thousand springs 2021	Orakei Korako Feature 19	-38.4568	176.144	316.75	3.6	7.03	0.342741	0.513426	-1.24862e-05
One thousand springs 2021	Orakei Korako Feature 25	-38.4568	176.144	315.65	3.6	2.31	21.6468	0.906301	-4.48241e-05
One thousand springs 2021	Orakei Korako Feature 26	-38.4568	176.144	331.15	3.6	6.03	1.67763	0.320444	3.2157e-05
One thousand springs 2021	Otumuheke Stream Feature 1	-38.6732	176.094	310.65	3.6	7.68	2.70585	0.290116	0.00051245
One thousand springs 2021	Otumuheke Stream Feature 2	-38.6732	176.094	311.45	3.6	7.51	2.94036	0.281009	0.000410902
One thousand springs 2021	Otumuheke Stream Feature 3	-38.6732	176.094	314.85	3.6	6.7	5.15915	0.274355	0.000142707
One thousand springs 2021	Otumuheke Stream Feature 4	-38.6732	176.094	303.55	3.6	8.15	0.450975	0.452618	7.25394e-05
One thousand springs 2021	Otumuheke Stream Feature 5	-38.6732	176.094	344.75	3.6	6.9	37.8819	0.27744	0.0481853
One thousand springs 2021	Parariki Stream	-38.6306	176.185	306.55	3.6	3.14	205.645	2.16332	-4.40487e-05
One thousand springs 2021	Prawn Park Feature 1	-38.63	176.101	328.45	3.6	8.44	5.35758	1.83751	0.0198339
One thousand springs 2021	Prawn Park Feature 2	-38.63	176.101	328.95	3.6	8.48	5.10504	1.89275	0.0202589
One thousand springs 2021	Prawn Park Feature 3	-38.63	176.101	307.95	3.6	8.45	4.29328	2.69003	0.0030221
One thousand springs 2021	Prawn Park Feature 4	-38.63	176.101	307.85	3.6	8.44	4.43759	2.69795	0.00304024
One thousand springs 2021	Prawn Park Feature 5	-38.63	176.101	325.15	3.6	8.48	4.05878	2.02675	0.0125099
One thousand springs 2021	Prawn Park Feature 6	-38.63	176.101	306.05	3.6	8.42	1.17254	1.73978	0.000619129
One thousand springs 2021	Prawn Park Feature 7	-38.63	176.101	304.15	3.6	8.42	1.02822	1.70287	0.00043743
One thousand springs 2021	Prawn Park Feature 8	-38.63	176.101	310.35	3.6	8.37	3.22898	2.69159	0.00247272
One thousand springs 2021	Radiata Pool	-38.5449	176.195	333.15	3.6	7.72	11.0759	0.737494	0.0225336
One thousand springs 2021	Rotokawa Feature 2	-38.6306	176.185	347.15	3.6	2.47	290.428	1.35134	-2.50758e-05
One thousand springs 2021	Rotokawa Feature 5	-38.6306	176.185	298.65	3.6	2.12	140.704	2.56239	-4.48379e-05
One thousand springs 2021	Rotokawa Feature 8	-38.6306	176.185	337.05	3.6	2.4	133.489	0.833349	-4.21614e-05
One thousand springs 2021	Rotokawa Feature 10	-38.6306	176.185	329.05	3.6	2.88	174.978	1.81747	-4.0337e-05
One thousand springs 2021	Rotokawa Feature 11	-38.6306	176.185	326.95	3.6	2.49	211.056	1.14912	-4.30784e-05
One thousand springs 2021	Rotokawa Feature 13	-38.6306	176.185	319.35	3.6	2.36	178.586	1.1059	-4.43704e-05
One thousand springs 2021	Rotokawa Feature 14	-38.6306	176.185	320.15	3.6	2.3	162.351	1.09189	-4.44367e-05
One thousand springs 2021	Rotokawa Feature 16	-38.6306	176.185	323.25	3.6	2.57	178.586	0.999159	-4.36444e-05
One thousand springs 2021	Rotokawa Feature 19	-38.6306	176.185	330.35	3.6	2.53	216.468	1.07577	-4.19712e-05
One thousand springs 2021	Rotokawa Feature 20	-38.6306	176.185	321.75	3.6	2.52	218.272	1.25522	-4.37374e-05
One thousand springs 2021	Rotokawa Feature 22	-38.6306	176.185	316.55	3.6	2.16	97.4106	1.63515	-4.47361e-05
One thousand springs 2021	Rotokawa Feature 23	-38.6306	176.185	319.95	3.6	2.24	156.939	1.66143	-4.45126e-05
One thousand springs 2021	Rotokawa Feature 24	-38.6306	176.185	324.35	3.6	2.2	171.371	1.72263	-4.43018e-05
One thousand springs 2021	Rotokawa Feature 26	-38.6306	176.185	341.45	3.6	2.58	180.39	1.4486	-3.61285e-05
One thousand springs 2021	Rotokawa Feature 27	-38.6306	176.185	333.75	3.6	2.89	165.959	1.67767	-3.75982e-05
One thousand springs 2021	Rotokawa Feature 28	-38.6306	176.185	333.75	3.6	2.88	155.135	1.67767	-3.82262e-05
One thousand springs 2021	Rotokawa Feature 29	-38.6306	176.185	303.45	3.6	2.33	277.801	2.58701	-4.47403e-05
One thousand springs 2021	Rotokawa Feature 30	-38.6306	176.185	305.85	3.6	2.3	281.408	2.5904	-4.47116e-05
One thousand springs 2021	Rotokawa Feature 31	-38.6306	176.185	305.05	3.6	2.26	277.801	2.6705	-4.47379e-05
One thousand springs 2021	Rotokawa Feature 32	-38.6306	176.185	330.85	3.6	2.31	414.897	1.60456	-4.13536e-05
One thousand springs 2021	Rotokawa Feature 33	-38.6306	176.185	319.15	3.6	2.28	12.9881	1.91917	-4.48306e-05
One thousand springs 2021	Rotokawa Feature 34	-38.6306	176.185	324.95	3.6	2.19	12.3928	1.79665	-4.48173e-05
One thousand springs 2021	Rotokawa Feature 35	-38.6306	176.185	323.35	3.6	2.13	14.2688	1.8646	-4.48239e-05
One thousand springs 2021	Rotokawa Feature 37	-38.6306	176.185	299.55	3.6	1.43	12.6814	8.20555	-4.48589e-05
One thousand springs 2021	Rotokawa Feature 38	-38.6306	176.185	300.65	3.6	2.07	12.934	3.24653	-4.48571e-05
One thousand springs 2021	Rotokawa Feature 39	-38.6306	176.185	319.35	3.6	2.17	12.934	2.16345	-4.48366e-05
One thousand springs 2021	Rotokawa Feature 40	-38.6306	176.185	323.95	3.6	2.09	12.7175	1.67851	-4.48286e-05
One thousand springs 2021	Rotokawa Feature 41	-38.6306	176.185	313.15	3.6	2.09	12.8618	2.02032	-4.48499e-05
One thousand springs 2021	Rotokawa Feature 42	-38.6306	176.185	330.35	3.6	2.14	14.1606	1.62589	-4.47827e-05
One thousand springs 2021	Rotokawa Feature 43	-38.6306	176.185	301.95	3.6	2.06	333.722	3.2437	-4.47949e-05
One thousand springs 2021	Rotokawa Feature 44	-38.6306	176.185	300.45	3.6	2.1	378.819	3.09327	-4.47918e-05
One thousand springs 2021	Rotokawa Feature 45	-38.6306	176.185	323.15	3.6	2.58	119.057	1.23302	-4.40408e-05
One thousand springs 2021	Rotokawa Feature 46	-38.6306	176.185	310.35	3.6	2.42	149.724	1.63684	-4.46863e-05
One thousand springs 2021	Rotokawa Feature 47	-38.6306	176.185	318.45	3.6	2.09	203.841	2.46038	-4.45904e-05
One thousand springs 2021	Rotokawa Feature 48	-38.6306	176.185	336.45	3.6	2.2	257.958	1.64111	-4.17896e-05
One thousand springs 2021	Rotokawa Feature 49	-38.6306	176.185	340.45	3.6	1.93	595.287	1.74247	-3.90637e-05
One thousand springs 2021	Rotokawa Feature 51	-38.6306	176.185	336.95	3.6	1.78	198.429	2.00835	-4.39153e-05
One thousand springs 2021	Rotokawa Feature 52	-38.6306	176.185	337.85	3.6	5.84	138.9	0.839047	0.0083112
One thousand springs 2021	Rotokawa Feature 53	-38.6306	176.185	335.95	3.6	5.98	140.704	0.856009	0.00949854
One thousand springs 2021	Rotokawa Feature 54	-38.6306	176.185	325.75	3.6	5.76	128.077	0.934362	0.00172148
One thousand springs 2021	Rotokawa Feature 55	-38.6306	176.185	315.95	3.6	5.27	138.9	1.26431	0.000167456
One thousand springs 2021	Rotokawa Feature 56	-38.6306	176.185	333.95	3.6	2.87	133.489	0.774257	-3.91253e-05
One thousand springs 2021	Rotokawa Feature 57	-38.6306	176.185	345.55	3.6	5.66	39.6858	0.962393	0.00348279
One thousand springs 2021	Rotokawa Feature 58	-38.6306	176.185	321.15	3.6	2.52	191.213	1.45681	-4.39401e-05
One thousand springs 2021	Rotokawa Feature 59	-38.6306	176.185	311.05	3.6	5.62	54.117	0.578062	6.30836e-05
One thousand springs 2021	Te Totara Gully Feature 2	-38.6419	176.089	300.65	3.6	6.73	0.108234	0.0990572	-4.40016e-05
One thousand springs 2021	Waikato River Feature 1	-38.6576	176.124	303.35	3.6	6.01	17.0649	0.402044	-9.75979e-06
One thousand springs 2021	Waipahihi Feature 1	-38.4974	176.116	336.25	3.6	6.39	28.8624	0.281678	0.00510158
One thousand springs 2021	Waipahihi Feature 2	-38.4974	176.116	328.45	3.6	6.8	28.8624	0.328072	0.00565299
One thousand springs 2021	Waipahihi Feature 3	-38.4974	176.116	318.55	3.6	6.64	27.0585	0.401299	0.00124092
One thousand springs 2021	Waipahihi Feature 4	-38.4974	176.116	334.75	3.6	6.93	28.8624	0.34425	0.0145152
One thousand springs 2021	Waipahihi Feature 5	-38.4974	176.116	330.15	3.6	7	28.8624	0.353623	0.0105337
One thousand springs 2021	Waipahihi Feature 6	-38.4974	176.116	325.05	3.6	7.01	21.6468	0.358177	0.00471698
One thousand springs 2021	Waipahihi Feature 7	-38.4974	176.116	333.65	3.6	6.35	25.2546	0.311603	0.0030873
One thousand springs 2021	Waipahihi Feature 8	-38.4974	176.116	340.15	3.6	6.28	28.8624	0.348295	0.00597619
One thousand springs 2021	Waipahihi Feature 9	-38.4974	176.116	318.15	3.6	6.71	25.2546	0.464899	0.00130184
One thousand springs 2021	Waipahihi Feature 10	-38.4974	176.116	324.35	3.6	6.38	15.748	0.531021	0.000730273
One thousand springs 2021	Waipahihi Feature 11	-38.4974	176.116	329.85	3.6	6.49	11.563	0.586816	0.00127073
One thousand springs 2021	Waipahihi Feature 12	-38.4974	176.116	332.95	3.6	6.37	10.9858	0.541928	0.00127734
One thousand springs 2021	Waipahihi Feature 13	-38.4974	176.116	327.85	3.6	6.51	9.29009	0.611498	0.000849178
One thousand springs 2021	Waipahihi Feature 14	-38.4974	176.116	328.15	3.6	7.15	9.6689	0.532095	0.00394111
One thousand springs 2021	Waipahihi Feature 15	-38.4974	176.116	333.05	3.6	6.41	11.112	0.490372	0.00143532
One thousand springs 2021	Waipahihi Feature 16	-38.4974	176.116	329.35	3.6	6.93	21.6468	0.547755	0.00621092
One thousand springs 2021	Wairakei Stream Feature 1	-38.6242	176.094	306.35	3.6	8.55	1.49724	2.0368	0.00105152
One thousand springs 2021	Wairakei Stream Feature 2	-38.6242	176.094	306.45	3.6	8.55	1.11842	1.93656	0.000782284
One thousand springs 2021	Wairakei Stream Feature 3	-38.6242	176.094	307.05	3.6	8.49	0.270585	3.04529	0.000145052
One thousand springs 2021	Wairakei Stream Feature 4	-38.6242	176.094	306.25	3.6	8.46	1.11842	1.9182	0.000648796
One thousand springs 2021	Wairakei Stream Feature 5	-38.6242	176.094	317.35	3.6	8.5	1.49724	2.90791	0.00259747
One thousand springs 2021	Wairakei Terraces Bathing Pool 1	-38.6253	176.09	315.75	3.6	8.41	2.30899	2.63073	0.00309103
One thousand springs 2021	Wairakei Terraces Bathing Pool 2	-38.6253	176.09	308.45	3.6	8.46	2.1286	3.29892	0.00157222
One thousand springs 2021	Wairakei Terraces Bathing Pool 3	-38.6253	176.09	311.95	3.6	8.46	2.03841	2.8988	0.0020965
One thousand springs 2021	Wairakei Terraces Bathing Pool 4	-38.6253	176.09	313.15	3.6	8.42	2.4533	2.87076	0.00264592
One thousand springs 2021	Wairakei Terraces Feature 1	-38.6253	176.09	327.75	3.6	8.43	1.94821	2.13162	0.00678175
One thousand springs 2021	Wairakei Terraces Feature 2	-38.6253	176.09	329.35	3.6	8.47	1.93017	2.11516	0.00775279
One thousand springs 2021	Wairakei Terraces Feature 3	-38.6253	176.09	330.35	3.6	8.48	1.98429	2.13494	0.00855909
One thousand springs 2021	Wairakei Terraces Feature 8	-38.6253	176.09	301.75	3.6	8.48	0.90195	3.51208	0.000323191
One thousand springs 2021	Wairakei Terraces Feature 9	-38.6253	176.09	307.05	3.6	8.5	1.13646	3.1619	0.00076624
One thousand springs 2021	Wairakei Terraces Feature 10	-38.6253	176.09	308.85	3.6	8.5	1.44312	3.02827	0.00117506
One thousand springs 2021	Wairakei Terraces Feature 11	-38.6253	176.09	302.95	3.6	8.48	1.04626	3.44104	0.000437206
One thousand springs 2021	Wairakei Terraces Feature 12	-38.6253	176.09	313.65	3.6	8.51	1.51528	2.75059	0.00195279
One thousand springs 2021	Wairakei Terraces Feature 13	-38.6253	176.09	338.65	3.6	8.5	2.47134	1.14569	0.0171568
One thousand springs 2021	Wairakei Terraces Feature 15	-38.6253	176.09	307.25	3.6	8.25	2.20076	3.6991	0.00096289
One thousand springs 2021	Wairakei Terraces Feature 17	-38.6253	176.09	334.55	3.6	8.33	2.41723	2.11175	0.0118671
One thousand springs 2021	Wairakei Terraces Feature 18	-38.6253	176.09	298.65	3.6	8.3	0.90195	3.45783	0.000141043
One thousand springs 2021	Wairakei Terraces Feature 19	-38.6253	176.09	303.25	3.6	8.5	0.793716	3.77893	0.000345455
One thousand springs 2021	Wairakei Valley Feature 2	-38.6242	176.094	319.85	3.6	6.95	0.577248	0.246005	1.8958e-05
One thousand springs 2021	Tokaanu Feature 1	-38.9674	175.764	319.15	3.6	7.14	2.03841	3.84263	0.000267095
One thousand springs 2021	Tokaanu Feature 2	-38.9674	175.764	328.85	3.6	6.82	0	3.41866	-4.48593e-05
One thousand springs 2021	Tokaanu Feature 4	-38.9674	175.764	345.85	3.6	7.35	36.078	2.80612	0.115791
One thousand springs 2021	Tokaanu Feature 6	-38.9674	175.764	314.15	3.6	6.47	39.6858	4.04763	0.000723862
One thousand springs 2021	Tokaanu Feature 7	-38.9674	175.764	339.85	3.6	6.79	21.6468	2.95461	0.0132414
One thousand springs 2021	Tokaanu Feature 10	-38.9674	175.764	314.45	3.6	5.68	55.9209	3.28139	0.000138522
One thousand springs 2021	Tokaanu Feature 11	-38.9674	175.764	320.35	3.6	5.68	32.4702	2.97539	0.000159402
One thousand springs 2021	Tokaanu Feature 12	-38.9674	175.764	321.15	3.6	6.79	13.2947	3.57328	0.00110704
One thousand springs 2021	Tokaanu Feature 13	-38.9674	175.764	326.25	3.6	6.09	48.7053	3.40506	0.00144058
One thousand springs 2021	Tokaanu Feature 14	-38.9674	175.764	311.85	3.6	5.77	79.3716	3.98016	0.000193781
One thousand springs 2021	Tokaanu Feature 15	-38.9674	175.764	310.15	3.6	6.22	9.23597	2.92486	2.02634e-05
One thousand springs 2021	Tokaanu Feature 16	-38.9674	175.764	324.65	3.6	5.92	7.66658	1.92918	8.97549e-05
One thousand springs 2021	Tokaanu Feature 18	-38.9674	175.764	317.55	3.6	5.41	117.254	1.11766	0.000250532
One thousand springs 2021	Tokaanu Feature 21	-38.9674	175.764	342.55	3.6	6.21	505.092	0.0800384	0.115478
One thousand springs 2021	Tokaanu Feature 26	-38.9674	175.764	334.95	3.6	6.77	113.646	1.78171	0.0408502
One thousand springs 2021	Tokaanu Feature 30	-38.9674	175.764	314.35	3.6	5.57	111.842	2.41268	0.00023849
One thousand springs 2021	Tokaanu Feature 31	-38.9674	175.764	307.15	3.6	5.48	54.117	1.47229	5.31041e-06
One thousand springs 2021	Tokaanu Feature 32	-38.9674	175.764	325.05	3.6	6.23	23.4507	1.75452	0.000831145
One thousand springs 2021	Tokaanu Feature 33	-38.9674	175.764	300.45	3.6	5.85	4.65406	0.904364	-4.01195e-05
One thousand springs 2021	Tokaanu Feature 34	-38.9674	175.764	306.05	3.6	6.62	5.59209	2.86411	1.74922e-05
One thousand springs 2021	Tokaanu Feature 35	-38.9674	175.764	322.55	3.6	6.71	8.33402	2.35575	0.000661745
One thousand springs 2021	Tokaanu Feature 37	-38.9674	175.764	333.05	3.6	6.61	12.2846	1.1677	0.00251008
One thousand springs 2021	Tokaanu Feature 39	-38.9674	175.764	318.55	3.6	6.18	12.8077	3.43987	0.000163133
One thousand springs 2021	White Island Feature 6	-37.5186	177.18	313.75	4.25	2.19	75.7638	6.96519	-5.28733e-05
One thousand springs 2021	White Island Feature 7	-37.5186	177.18	307.95	4.25	2.57	12.7897	1.37276	-5.29401e-05
One thousand springs 2021	White Island Feature 8	-37.5186	177.18	304.05	4.25	2.42	6.99913	1.54165	-5.29542e-05
One thousand springs 2021	White Island Feature 12	-37.5186	177.18	341.15	4.25	3.13	191.213	1.09118	-1.52989e-05
One thousand springs 2021	White Island Feature 13	-37.5186	177.18	302.15	4.25	3.12	149.724	2.19638	-5.25553e-05
One thousand springs 2021	White Island Feature 14	-37.5186	177.18	314.55	4.25	3.05	223.684	1.66548	-5.08809e-05
One thousand springs 2021	White Island Feature 15	-37.5186	177.18	302.15	4.25	2.76	185.802	2.35805	-5.27405e-05
One thousand springs 2021	White Island Feature 16	-37.5186	177.18	344.25	4.25	1.24	3.15682	101.588	-5.29535e-05
One thousand springs 2021	White Island Feature 19	-37.5186	177.18	333.45	4.25	1.21	4.72622	30.0292	-5.29549e-05
